# Supplementary material for: Identification of Potential Diagnostic Biomarkers and Biological Pathways in Hypertrophic Cardiomyopathy Based on Bioinformatics Analysis
Source: Genes (Basel). 2022 Mar 17;13(3):530. doi: 10.3390/genes13030530 (PMC8951232; doi:10.3390/genes13030530)
Supplement: Supplementary file 1 [file genes-13-00530-s001.zip]

Archive with 18 entries (14 files):
- genes-1608505-supplementary/
- genes-1608505-supplementary/Supplementary files-proof/
- genes-1608505-supplementary/Supplementary files-proof/.DS_Store
- genes-1608505-supplementary/Supplementary files-proof/Figure S1. GSEA results of LYVE1                                                              .pdf
- genes-1608505-supplementary/Supplementary files-proof/Figure S2. GSEA results of MAFB.pdf
- genes-1608505-supplementary/Supplementary files-proof/Figure S3. GSEA results of MT1M.pdf
- genes-1608505-supplementary/Supplementary files-proof/Table S1.Genes correlated with LYVE1 in HCM.xls
- genes-1608505-supplementary/Supplementary files-proof/Table S2.Genes correlated with MAFB in HCM.xls
- genes-1608505-supplementary/Supplementary files-proof/Table S3.Genes correlated with MT1M in HCM.xls
- genes-1608505-supplementary/__MACOSX/
- genes-1608505-supplementary/__MACOSX/Supplementary files-proof/
- genes-1608505-supplementary/__MACOSX/Supplementary files-proof/._.DS_Store
- genes-1608505-supplementary/__MACOSX/Supplementary files-proof/._Figure S1. GSEA results of LYVE1                                                              .pdf
- genes-1608505-supplementary/__MACOSX/Supplementary files-proof/._Figure S2. GSEA results of MAFB.pdf
- genes-1608505-supplementary/__MACOSX/Supplementary files-proof/._Figure S3. GSEA results of MT1M.pdf
- genes-1608505-supplementary/__MACOSX/Supplementary files-proof/._Table S1.Genes correlated with LYVE1 in HCM.xls
- genes-1608505-supplementary/__MACOSX/Supplementary files-proof/._Table S2.Genes correlated with MAFB in HCM.xls
- genes-1608505-supplementary/__MACOSX/Supplementary files-proof/._Table S3.Genes correlated with MT1M in HCM.xls
