# Supplementary material for: Identification of Potential Diagnostic Biomarkers and Biological Pathways in Hypertrophic Cardiomyopathy Based on Bioinformatics Analysis
Source: Genes (Basel). 2022 Mar 17;13(3):530. doi: 10.3390/genes13030530 (PMC8951232; doi:10.3390/genes13030530)
Supplement: Supplementary file 1 [file genes-13-00530-s001.zip › genes-1608505-supplementary/Supplementary files-proof/Table S1.Genes correlated with LYVE1 in HCM.xls]

## Sheet: LYVE1_related_genes
	gene	mRNAs	cor	p.value
cor	LYVE1	7A5	0.091357	0.27446
cor1	LYVE1	A1BG	0.0216255	0.796266
cor2	LYVE1	A1CF	0.0584419	0.485027
cor3	LYVE1	A26A1	0.0629564	0.451882
cor4	LYVE1	A26B1	-0.03854	0.645346
cor5	LYVE1	A26C1B	0.0740235	0.376232
cor6	LYVE1	A26C3	0.175004	0.0352594
cor7	LYVE1	A2BP1	0.272765	0.000902516
cor8	LYVE1	A2M	0.113332	0.174699
cor9	LYVE1	A2ML1	0.00537736	0.948817
cor10	LYVE1	A3GALT2	0.0715871	0.392185
cor11	LYVE1	A4GALT	0.290166	0.000399662
cor12	LYVE1	A4GNT	-0.110111	0.187352
cor13	LYVE1	AAA1	-0.169311	0.0417657
cor14	LYVE1	AAAS	-0.18259	0.0279377
cor15	LYVE1	AACS	0.406064	4.03302e-07
cor16	LYVE1	AACSL	0.0148421	0.859363
cor17	LYVE1	AADAC	0.0881834	0.291547
cor18	LYVE1	AADACL1	0.20349	0.0140934
cor19	LYVE1	AADACL2	0.00720955	0.931415
cor20	LYVE1	AADACL3	-0.0484601	0.562706
cor21	LYVE1	AADACL4	0.1472	0.0772593
cor22	LYVE1	AADAT	-0.217089	0.00872018
cor23	LYVE1	AAK1	-0.193207	0.0198929
cor24	LYVE1	AAMP	0.0278414	0.739574
cor25	LYVE1	AANAT	0.089919	0.282117
cor26	LYVE1	AARS	0.360009	8.68247e-06
cor27	LYVE1	AARS2	-0.129136	0.121613
cor28	LYVE1	AARSD1	-0.189072	0.0227502
cor29	LYVE1	AASDH	-0.226996	0.00603873
cor30	LYVE1	AASDHPPT	-0.265915	0.00122612
cor31	LYVE1	AASS	0.430201	6.64521e-08
cor32	LYVE1	AATF	0.255988	0.00188498
cor33	LYVE1	AATK	0.0128247	0.87832
cor34	LYVE1	ABAT	-0.339643	2.92319e-05
cor35	LYVE1	ABCA1	-0.284052	0.000535294
cor36	LYVE1	ABCA10	-0.323865	7.07527e-05
cor37	LYVE1	ABCA11	-0.184896	0.0259871
cor38	LYVE1	ABCA12	-0.0790987	0.344295
cor39	LYVE1	ABCA13	0.144621	0.0826474
cor40	LYVE1	ABCA2	-0.454237	9.54066e-09
cor41	LYVE1	ABCA3	-0.0716668	0.391657
cor42	LYVE1	ABCA4	-0.0707586	0.397702
cor43	LYVE1	ABCA5	-0.380078	2.41341e-06
cor44	LYVE1	ABCA6	0.184894	0.0259888
cor45	LYVE1	ABCA7	0.0320423	0.702017
cor46	LYVE1	ABCA8	0.073212	0.381501
cor47	LYVE1	ABCA9	0.107135	0.199632
cor48	LYVE1	ABCB1	0.0987648	0.237252
cor49	LYVE1	ABCB10	-0.147626	0.0763967
cor50	LYVE1	ABCB11	0.0758705	0.364405
cor51	LYVE1	ABCB4	-0.455271	8.74638e-09
cor52	LYVE1	ABCB5	0.00515664	0.950915
cor53	LYVE1	ABCB6	0.405754	4.12366e-07
cor54	LYVE1	ABCB7	-0.418005	1.68216e-07
cor55	LYVE1	ABCB8	-0.00404092	0.961526
cor56	LYVE1	ABCB9	0.110196	0.187012
cor57	LYVE1	ABCC1	0.201925	0.0148672
cor58	LYVE1	ABCC10	-0.115745	0.16564
cor59	LYVE1	ABCC11	0.241569	0.00342054
cor60	LYVE1	ABCC12	0.114303	0.17101
cor61	LYVE1	ABCC13	0.279837	0.000652298
cor62	LYVE1	ABCC2	0.0982093	0.239913
cor63	LYVE1	ABCC3	0.336651	3.46944e-05
cor64	LYVE1	ABCC4	0.260462	0.00155602
cor65	LYVE1	ABCC5	0.150647	0.0705031
cor66	LYVE1	ABCC6	-0.131004	0.116272
cor67	LYVE1	ABCC8	-0.433122	5.29062e-08
cor68	LYVE1	ABCC9	-0.0184542	0.825627
cor69	LYVE1	ABCD1	-0.104856	0.209419
cor70	LYVE1	ABCD2	0.0243855	0.770943
cor71	LYVE1	ABCD3	0.259761	0.00160381
cor72	LYVE1	ABCD4	-0.0433465	0.604677
cor73	LYVE1	ABCE1	0.414548	2.17427e-07
cor74	LYVE1	ABCF1	0.271727	0.000945892
cor75	LYVE1	ABCF2	0.415397	2.04198e-07
cor76	LYVE1	ABCF3	0.106805	0.201025
cor77	LYVE1	ABCG1	0.411702	2.68017e-07
cor78	LYVE1	ABCG2	-0.472243	2.01391e-09
cor79	LYVE1	ABCG4	0.0896008	0.28383
cor80	LYVE1	ABCG5	-0.111436	0.182069
cor81	LYVE1	ABCG8	0.0736126	0.378894
cor82	LYVE1	ABHD1	-0.407789	3.56176e-07
cor83	LYVE1	ABHD10	-0.377768	2.80881e-06
cor84	LYVE1	ABHD11	-0.567384	9.99828e-14
cor85	LYVE1	ABHD12	-0.00386762	0.963175
cor86	LYVE1	ABHD12B	0.0926744	0.26757
cor87	LYVE1	ABHD13	-0.0824202	0.32435
cor88	LYVE1	ABHD14A	-0.0287525	0.731373
cor89	LYVE1	ABHD14B	-0.194163	0.0192782
cor90	LYVE1	ABHD2	0.390524	1.19737e-06
cor91	LYVE1	ABHD3	0.270774	0.000987423
cor92	LYVE1	ABHD4	-0.237749	0.00398296
cor93	LYVE1	ABHD5	0.413301	2.38348e-07
cor94	LYVE1	ABHD6	0.138373	0.0969544
cor95	LYVE1	ABHD7	-0.0240239	0.774247
cor96	LYVE1	ABHD8	-0.069638	0.405236
cor97	LYVE1	ABHD9	0.0464689	0.578883
cor98	LYVE1	ABI1	-0.114386	0.170698
cor99	LYVE1	ABI2	-0.192676	0.0202413
cor100	LYVE1	ABI3	0.390093	1.23307e-06
cor101	LYVE1	ABI3BP	-0.194693	0.0189442
cor102	LYVE1	ABL1	0.59304	3.8658e-15
cor103	LYVE1	ABL2	0.143814	0.0843932
cor104	LYVE1	ABLIM1	-0.344323	2.22803e-05
cor105	LYVE1	ABLIM2	0.0380866	0.649239
cor106	LYVE1	ABLIM3	0.0922978	0.269527
cor107	LYVE1	ABO	0.171952	0.0386323
cor108	LYVE1	ABP1	-0.0962896	0.24927
cor109	LYVE1	ABR	-0.233138	0.00477178
cor110	LYVE1	ABRA	0.229599	0.00546915
cor111	LYVE1	ABT1	0.0899616	0.281887
cor112	LYVE1	ABTB1	-0.508812	6.38828e-11
cor113	LYVE1	ABTB2	-0.0962095	0.249666
cor114	LYVE1	ACAA1	-0.209545	0.0114203
cor115	LYVE1	ACAA2	-0.0439155	0.599939
cor116	LYVE1	ACACA	0.0566052	0.498875
cor117	LYVE1	ACACB	0.19959	0.0160907
cor118	LYVE1	ACAD10	-0.532885	5.21635e-12
cor119	LYVE1	ACAD11	-0.388929	1.33469e-06
cor120	LYVE1	ACAD8	-0.506221	8.27002e-11
cor121	LYVE1	ACAD9	0.0233459	0.780455
cor122	LYVE1	ACADL	-0.507991	6.93418e-11
cor123	LYVE1	ACADM	-0.54891	8.79029e-13
cor124	LYVE1	ACADS	0.00204795	0.980496
cor125	LYVE1	ACADSB	-0.434629	4.70005e-08
cor126	LYVE1	ACADVL	0.155175	0.0623663
cor127	LYVE1	ACAN	0.0505013	0.54635
cor128	LYVE1	ACAP1	-0.0881763	0.291586
cor129	LYVE1	ACAP3	0.148915	0.0738358
cor130	LYVE1	ACAT1	-0.488	4.78494e-10
cor131	LYVE1	ACAT2	0.318979	9.21361e-05
cor132	LYVE1	ACBD3	-0.255083	0.00195878
cor133	LYVE1	ACBD4	-0.197884	0.0170391
cor134	LYVE1	ACBD5	-0.374981	3.36802e-06
cor135	LYVE1	ACBD6	-0.120455	0.148971
cor136	LYVE1	ACBD7	0.0522213	0.532752
cor137	LYVE1	ACCN1	-0.0522922	0.532195
cor138	LYVE1	ACCN2	0.21351	0.00992155
cor139	LYVE1	ACCN3	0.035145	0.674728
cor140	LYVE1	ACCN4	0.0166233	0.842691
cor141	LYVE1	ACCN5	0.186399	0.024779
cor142	LYVE1	ACD	0.13706	0.100195
cor143	LYVE1	ACE	-0.266042	0.00121924
cor144	LYVE1	ACE2	-0.701959	7.90176e-23
cor145	LYVE1	ACHE	-0.115573	0.166273
cor146	LYVE1	ACIN1	-0.196473	0.0178604
cor147	LYVE1	ACLY	0.508167	6.81401e-11
cor148	LYVE1	ACMSD	0.000390959	0.996276
cor149	LYVE1	ACN9	-0.0322413	0.700255
cor150	LYVE1	ACO1	-0.415569	2.01615e-07
cor151	LYVE1	ACO2	-0.209887	0.0112838
cor152	LYVE1	ACOT1	-0.51438	3.64145e-11
cor153	LYVE1	ACOT11	-0.0758621	0.364459
cor154	LYVE1	ACOT12	0.047962	0.566733
cor155	LYVE1	ACOT2	0.0195555	0.815401
cor156	LYVE1	ACOT4	-0.271276	0.000965358
cor157	LYVE1	ACOT6	0.00721684	0.931346
cor158	LYVE1	ACOT7	0.407977	3.51369e-07
cor159	LYVE1	ACOT8	-0.317546	9.94669e-05
cor160	LYVE1	ACOT9	-0.0138332	0.868834
cor161	LYVE1	ACOX1	-0.495129	2.43737e-10
cor162	LYVE1	ACOX2	-0.506097	8.37177e-11
cor163	LYVE1	ACOX3	0.124894	0.134451
cor164	LYVE1	ACOXL	0.0679256	0.416911
cor165	LYVE1	ACP1	-0.0649169	0.437893
cor166	LYVE1	ACP2	0.00247572	0.976423
cor167	LYVE1	ACP5	0.212338	0.0103455
cor168	LYVE1	ACP6	-0.203635	0.0140235
cor169	LYVE1	ACPL2	0.00897593	0.914669
cor170	LYVE1	ACPP	0.272914	0.000896463
cor171	LYVE1	ACPT	-0.0431432	0.606374
cor172	LYVE1	ACR	-0.0342429	0.68262
cor173	LYVE1	ACRBP	0.222757	0.00707993
cor174	LYVE1	ACRC	0.00202318	0.980732
cor175	LYVE1	ACRV1	0.0964001	0.248725
cor176	LYVE1	ACSBG1	-0.0941543	0.259971
cor177	LYVE1	ACSBG2	0.0265384	0.751354
cor178	LYVE1	ACSF3	-0.070831	0.397218
cor179	LYVE1	ACSL1	-0.177651	0.0325397
cor180	LYVE1	ACSL3	0.194562	0.0190261
cor181	LYVE1	ACSL4	0.0269407	0.74771
cor182	LYVE1	ACSL5	0.492025	3.27574e-10
cor183	LYVE1	ACSL6	-0.0946581	0.257418
cor184	LYVE1	ACSM1	-0.00579017	0.944894
cor185	LYVE1	ACSM2A	-0.166257	0.0456506
cor186	LYVE1	ACSM2B	0.0128565	0.87802
cor187	LYVE1	ACSM3	-0.359199	9.12667e-06
cor188	LYVE1	ACSM4	-0.0567954	0.497432
cor189	LYVE1	ACSM5	-0.0767721	0.358717
cor190	LYVE1	ACSS1	-0.294872	0.000317734
cor191	LYVE1	ACSS2	0.00431914	0.95888
cor192	LYVE1	ACSS3	-0.196782	0.0176775
cor193	LYVE1	ACTA1	0.0771296	0.356477
cor194	LYVE1	ACTA2	0.0802842	0.337089
cor195	LYVE1	ACTB	0.613413	2.36008e-16
cor196	LYVE1	ACTC1	-0.0468648	0.575649
cor197	LYVE1	ACTG1	0.529015	7.90878e-12
cor198	LYVE1	ACTG2	0.28988	0.000405227
cor199	LYVE1	ACTL6A	0.188198	0.0233974
cor200	LYVE1	ACTL6B	0.0854758	0.306672
cor201	LYVE1	ACTL7A	-0.0500015	0.550333
cor202	LYVE1	ACTL7B	0.104428	0.211291
cor203	LYVE1	ACTL8	-0.0214667	0.79773
cor204	LYVE1	ACTN1	0.124988	0.134156
cor205	LYVE1	ACTN2	-0.561097	2.12691e-13
cor206	LYVE1	ACTN3	0.0637221	0.446389
cor207	LYVE1	ACTN4	0.267391	0.00114855
cor208	LYVE1	ACTR10	-0.303601	0.000205452
cor209	LYVE1	ACTR1A	0.109091	0.191499
cor210	LYVE1	ACTR1B	-0.217225	0.00867722
cor211	LYVE1	ACTR2	0.180314	0.0299842
cor212	LYVE1	ACTR3	0.189888	0.0221597
cor213	LYVE1	ACTR3B	-0.117566	0.159036
cor214	LYVE1	ACTR5	0.306663	0.000175738
cor215	LYVE1	ACTR6	-0.376406	3.0701e-06
cor216	LYVE1	ACTR8	-0.234355	0.00455095
cor217	LYVE1	ACTRT1	-0.0737483	0.378013
cor218	LYVE1	ACVR1	0.184871	0.0260075
cor219	LYVE1	ACVR1B	0.632937	1.33058e-17
cor220	LYVE1	ACVR1C	-0.167404	0.0441572
cor221	LYVE1	ACVR2A	-0.367408	5.46981e-06
cor222	LYVE1	ACVR2B	-0.0542081	0.517257
cor223	LYVE1	ACVRL1	0.466077	3.46578e-09
cor224	LYVE1	ACY1	0.0538652	0.519915
cor225	LYVE1	ACY3	-0.139603	0.0939915
cor226	LYVE1	ACYP1	-0.472786	1.91889e-09
cor227	LYVE1	ACYP2	-0.572237	5.5213e-14
cor228	LYVE1	ADA	0.523415	1.43087e-11
cor229	LYVE1	ADAD1	0.0558774	0.50442
cor230	LYVE1	ADAD2	0.0397621	0.634899
cor231	LYVE1	ADAL	-0.542579	1.79655e-12
cor232	LYVE1	ADAM10	-0.170937	0.0398123
cor233	LYVE1	ADAM11	0.473541	1.79388e-09
cor234	LYVE1	ADAM12	-0.0157643	0.850723
cor235	LYVE1	ADAM15	0.541214	2.0917e-12
cor236	LYVE1	ADAM17	0.164391	0.0481704
cor237	LYVE1	ADAM18	0.00780548	0.925762
cor238	LYVE1	ADAM19	-0.0183116	0.826953
cor239	LYVE1	ADAM2	-0.0288344	0.730637
cor240	LYVE1	ADAM20	-0.162814	0.0503893
cor241	LYVE1	ADAM21	-0.0746244	0.372359
cor242	LYVE1	ADAM22	-0.28647	0.000477264
cor243	LYVE1	ADAM23	0.172445	0.0380696
cor244	LYVE1	ADAM28	0.0315637	0.706261
cor245	LYVE1	ADAM29	-0.0561696	0.50219
cor246	LYVE1	ADAM30	-0.0491245	0.557357
cor247	LYVE1	ADAM32	0.0359765	0.667483
cor248	LYVE1	ADAM33	0.021326	0.799028
cor249	LYVE1	ADAM3A	-0.036467	0.663225
cor250	LYVE1	ADAM5	0.0121991	0.884213
cor251	LYVE1	ADAM5P	0.00716631	0.931826
cor252	LYVE1	ADAM6	-0.0382248	0.648051
cor253	LYVE1	ADAM7	0.0996937	0.232848
cor254	LYVE1	ADAM8	0.132362	0.112503
cor255	LYVE1	ADAM9	0.0119817	0.886263
cor256	LYVE1	ADAMDEC1	0.133452	0.109547
cor257	LYVE1	ADAMTS1	0.230821	0.00521855
cor258	LYVE1	ADAMTS10	0.109586	0.189479
cor259	LYVE1	ADAMTS12	0.0189259	0.821244
cor260	LYVE1	ADAMTS13	-0.275202	0.000807765
cor261	LYVE1	ADAMTS14	0.118202	0.156778
cor262	LYVE1	ADAMTS15	-0.00542733	0.948342
cor263	LYVE1	ADAMTS16	0.162369	0.0510296
cor264	LYVE1	ADAMTS17	-0.148766	0.074127
cor265	LYVE1	ADAMTS18	-0.0499156	0.551019
cor266	LYVE1	ADAMTS19	0.0923489	0.269261
cor267	LYVE1	ADAMTS2	0.101158	0.226022
cor268	LYVE1	ADAMTS20	-0.0535744	0.522174
cor269	LYVE1	ADAMTS3	0.0982889	0.23953
cor270	LYVE1	ADAMTS4	0.137011	0.100319
cor271	LYVE1	ADAMTS5	0.498547	1.75417e-10
cor272	LYVE1	ADAMTS6	-0.0890579	0.286769
cor273	LYVE1	ADAMTS7	0.289131	0.000420139
cor274	LYVE1	ADAMTS8	0.122753	0.141312
cor275	LYVE1	ADAMTS9	0.597955	2.00501e-15
cor276	LYVE1	ADAMTSL1	0.0339836	0.684895
cor277	LYVE1	ADAMTSL2	-0.0902777	0.280193
cor278	LYVE1	ADAMTSL3	-0.140022	0.0930002
cor279	LYVE1	ADAMTSL4	0.231715	0.00504201
cor280	LYVE1	ADAMTSL5	-0.428938	7.32888e-08
cor281	LYVE1	ADAP2	0.798279	2.70157e-33
cor282	LYVE1	ADAR	0.227011	0.00603526
cor283	LYVE1	ADARB1	0.268266	0.0011047
cor284	LYVE1	ADARB2	0.060795	0.467591
cor285	LYVE1	ADAT1	0.0967643	0.246933
cor286	LYVE1	ADAT3	0.389399	1.29269e-06
cor287	LYVE1	ADC	-0.483541	7.23997e-10
cor288	LYVE1	ADCK1	-0.0110194	0.895343
cor289	LYVE1	ADCK2	0.396574	7.88988e-07
cor290	LYVE1	ADCK4	0.0402732	0.630551
cor291	LYVE1	ADCK5	-0.385755	1.65387e-06
cor292	LYVE1	ADCY1	0.387544	1.46599e-06
cor293	LYVE1	ADCY2	-0.124921	0.134369
cor294	LYVE1	ADCY3	0.706274	3.31879e-23
cor295	LYVE1	ADCY4	0.170542	0.0402794
cor296	LYVE1	ADCY5	-0.144066	0.0838446
cor297	LYVE1	ADCY6	-0.0881814	0.291558
cor298	LYVE1	ADCY7	0.274358	0.000839492
cor299	LYVE1	ADCY8	-0.0892929	0.285495
cor300	LYVE1	ADCY9	-0.0451231	0.589938
cor301	LYVE1	ADCYAP1	0.217099	0.00871716
cor302	LYVE1	ADCYAP1R1	-0.0550761	0.510561
cor303	LYVE1	ADD1	0.254229	0.00203083
cor304	LYVE1	ADD2	1.18363e-05	0.999887
cor305	LYVE1	ADD3	-0.509188	6.15236e-11
cor306	LYVE1	ADFP	0.617293	1.35403e-16
cor307	LYVE1	ADH1A	0.413082	2.42221e-07
cor308	LYVE1	ADH1B	0.357248	1.02864e-05
cor309	LYVE1	ADH1C	0.328643	5.44111e-05
cor310	LYVE1	ADH4	-0.124665	0.135175
cor311	LYVE1	ADH5	-0.45971	6.00286e-09
cor312	LYVE1	ADH6	0.0318058	0.704114
cor313	LYVE1	ADH7	0.044741	0.593094
cor314	LYVE1	ADHFE1	-0.570612	6.74354e-14
cor315	LYVE1	ADI1	-0.352329	1.38591e-05
cor316	LYVE1	ADIG	0.0789581	0.345156
cor317	LYVE1	ADIPOQ	0.149249	0.0731831
cor318	LYVE1	ADIPOR1	-0.0661215	0.429421
cor319	LYVE1	ADIPOR2	0.394148	9.33597e-07
cor320	LYVE1	ADK	0.0544777	0.515173
cor321	LYVE1	ADM	-0.128153	0.124501
cor322	LYVE1	ADM2	0.0764969	0.360447
cor323	LYVE1	ADNP	-0.301555	0.000227843
cor324	LYVE1	ADNP2	-0.0171301	0.83796
cor325	LYVE1	ADO	-0.366493	5.79496e-06
cor326	LYVE1	ADORA1	-0.01476	0.860132
cor327	LYVE1	ADORA2A	-0.0217041	0.795542
cor328	LYVE1	ADORA2B	-0.236479	0.00418768
cor329	LYVE1	ADORA3	0.43797	3.60725e-08
cor330	LYVE1	ADPGK	0.551398	6.61075e-13
cor331	LYVE1	ADPRH	-0.01733	0.836095
cor332	LYVE1	ADPRHL1	-0.533856	4.69524e-12
cor333	LYVE1	ADPRHL2	0.103506	0.215374
cor334	LYVE1	ADRA1A	0.125286	0.133225
cor335	LYVE1	ADRA1B	0.38393	1.86894e-06
cor336	LYVE1	ADRA1D	0.153629	0.0650532
cor337	LYVE1	ADRA2A	-0.0165054	0.843792
cor338	LYVE1	ADRA2B	-0.134527	0.106691
cor339	LYVE1	ADRA2C	0.305355	0.000187905
cor340	LYVE1	ADRB1	0.205537	0.013134
cor341	LYVE1	ADRB2	-0.0260991	0.755339
cor342	LYVE1	ADRB3	-0.0846103	0.311615
cor343	LYVE1	ADRBK1	0.0210792	0.801305
cor344	LYVE1	ADRBK2	0.0458129	0.58426
cor345	LYVE1	ADRM1	0.352146	1.40125e-05
cor346	LYVE1	ADSL	0.16885	0.0423329
cor347	LYVE1	ADSS	0.467929	2.94762e-09
cor348	LYVE1	ADSSL1	-0.369622	4.75275e-06
cor349	LYVE1	AEBP1	-0.476655	1.35654e-09
cor350	LYVE1	AEBP2	-0.299685	0.000250266
cor351	LYVE1	AES	-0.349928	1.60016e-05
cor352	LYVE1	AFAP1	-0.0467611	0.576496
cor353	LYVE1	AFAP1L1	-0.401782	5.4735e-07
cor354	LYVE1	AFAP1L2	-0.104432	0.211274
cor355	LYVE1	AFAR3	-0.00986142	0.906288
cor356	LYVE1	AFARP1	0.0597195	0.475517
cor357	LYVE1	AFF1	0.229622	0.00546438
cor358	LYVE1	AFF2	-0.097555	0.243074
cor359	LYVE1	AFF3	-0.479749	1.02483e-09
cor360	LYVE1	AFF4	0.210795	0.0109278
cor361	LYVE1	AFG3L1	0.21164	0.0106052
cor362	LYVE1	AFG3L2	-0.274316	0.000841126
cor363	LYVE1	AFM	-0.0068947	0.934404
cor364	LYVE1	AFMID	-0.375783	3.19707e-06
cor365	LYVE1	AFP	0.00550874	0.947569
cor366	LYVE1	AFTPH	-0.229306	0.00553069
cor367	LYVE1	AGA	-0.282027	0.000588867
cor368	LYVE1	AGAP1	0.164461	0.0480739
cor369	LYVE1	AGAP2	-0.046636	0.577517
cor370	LYVE1	AGAP3	0.404548	4.49553e-07
cor371	LYVE1	AGAP7	-0.0250435	0.764939
cor372	LYVE1	AGBL1	0.0679565	0.416699
cor373	LYVE1	AGBL2	-0.0373756	0.655364
cor374	LYVE1	AGBL3	-0.0673603	0.420808
cor375	LYVE1	AGBL4	0.150942	0.069948
cor376	LYVE1	AGBL5	-0.520051	2.03251e-11
cor377	LYVE1	AGC1	0.0352675	0.673658
cor378	LYVE1	AGER	-0.0142846	0.864594
cor379	LYVE1	AGFG2	0.385452	1.6878e-06
cor380	LYVE1	AGGF1	-0.171532	0.0391161
cor381	LYVE1	AGK	-0.306566	0.000176621
cor382	LYVE1	AGL	-0.453636	1.00337e-08
cor383	LYVE1	AGMAT	-0.0345668	0.679782
cor384	LYVE1	AGPAT1	-0.375959	3.16069e-06
cor385	LYVE1	AGPAT2	-0.290819	0.000387238
cor386	LYVE1	AGPAT3	0.225037	0.00650175
cor387	LYVE1	AGPAT4	-0.0321025	0.701484
cor388	LYVE1	AGPAT5	0.0663374	0.427913
cor389	LYVE1	AGPAT6	0.075066	0.369528
cor390	LYVE1	AGPAT9	-0.433566	5.10959e-08
cor391	LYVE1	AGPS	0.12074	0.148006
cor392	LYVE1	AGR2	-0.129309	0.12111
cor393	LYVE1	AGR3	-0.141206	0.0902407
cor394	LYVE1	AGRN	-0.44484	2.07447e-08
cor395	LYVE1	AGRP	0.0432173	0.605755
cor396	LYVE1	AGT	0.300451	0.000240851
cor397	LYVE1	AGTPBP1	0.320004	8.72037e-05
cor398	LYVE1	AGTR1	0.666563	5.64571e-20
cor399	LYVE1	AGTR2	-0.0230982	0.782726
cor400	LYVE1	AGTRAP	0.0811686	0.331776
cor401	LYVE1	AGXT	0.0908213	0.277295
cor402	LYVE1	AGXT2	0.0918653	0.271787
cor403	LYVE1	AGXT2L1	0.713165	8.03112e-24
cor404	LYVE1	AGXT2L2	0.241197	0.00347194
cor405	LYVE1	AHCTF1	0.30285	0.000213422
cor406	LYVE1	AHCY	0.326715	6.05265e-05
cor407	LYVE1	AHCYL1	-0.0766258	0.359636
cor408	LYVE1	AHCYL2	0.093687	0.262354
cor409	LYVE1	AHDC1	0.162165	0.0513256
cor410	LYVE1	AHI1	-0.0484904	0.562462
cor411	LYVE1	AHNAK	-0.344457	2.21053e-05
cor412	LYVE1	AHR	0.0736839	0.378431
cor413	LYVE1	AHRR	-0.0702258	0.401274
cor414	LYVE1	AHSA1	0.0981195	0.240345
cor415	LYVE1	AHSA2	-0.35589	1.11744e-05
cor416	LYVE1	AHSG	-0.228865	0.00562458
cor417	LYVE1	AICDA	-0.120786	0.147849
cor418	LYVE1	AIF1	0.790052	3.42694e-32
cor419	LYVE1	AIFM1	-0.298216	0.000269303
cor420	LYVE1	AIFM2	-0.192451	0.0203903
cor421	LYVE1	AIFM3	0.0231306	0.782428
cor422	LYVE1	AIG1	-0.383705	1.89717e-06
cor423	LYVE1	AIM1	0.110878	0.184281
cor424	LYVE1	AIM1L	0.124039	0.13716
cor425	LYVE1	AIM2	0.0872861	0.296504
cor426	LYVE1	AIP	0.0594318	0.47765
cor427	LYVE1	AIPL1	0.148005	0.0756369
cor428	LYVE1	AIRE	0.0469247	0.575161
cor429	LYVE1	AJAP1	-0.0776249	0.353387
cor430	LYVE1	AK1	-0.0356151	0.670629
cor431	LYVE1	AK2	0.280355	0.000636735
cor432	LYVE1	AK3	-0.398049	7.11812e-07
cor433	LYVE1	AK3L1	-0.578637	2.48587e-14
cor434	LYVE1	AK5	-0.0903398	0.279861
cor435	LYVE1	AK7	0.0804273	0.336225
cor436	LYVE1	AKAP1	-0.283497	0.000549529
cor437	LYVE1	AKAP10	-0.105147	0.20815
cor438	LYVE1	AKAP11	-0.348546	1.73729e-05
cor439	LYVE1	AKAP12	0.319182	9.11366e-05
cor440	LYVE1	AKAP13	-0.234024	0.00461018
cor441	LYVE1	AKAP14	-0.0167559	0.841453
cor442	LYVE1	AKAP2	0.106043	0.204278
cor443	LYVE1	AKAP3	0.0202588	0.808888
cor444	LYVE1	AKAP4	0.0766244	0.359645
cor445	LYVE1	AKAP5	0.0103411	0.901752
cor446	LYVE1	AKAP6	-0.261837	0.00146597
cor447	LYVE1	AKAP7	-0.136776	0.100909
cor448	LYVE1	AKAP8	0.554827	4.44573e-13
cor449	LYVE1	AKAP8L	0.295979	0.000300876
cor450	LYVE1	AKAP9	-0.168072	0.0433073
cor451	LYVE1	AKIRIN1	0.160167	0.0543028
cor452	LYVE1	AKIRIN2	0.0497985	0.551955
cor453	LYVE1	AKNA	0.275821	0.000785211
cor454	LYVE1	AKR1A1	0.4996	1.58393e-10
cor455	LYVE1	AKR1B1	0.0777099	0.352859
cor456	LYVE1	AKR1B10	0.223666	0.00684403
cor457	LYVE1	AKR1C1	-0.0691753	0.408371
cor458	LYVE1	AKR1C2	0.363514	6.98575e-06
cor459	LYVE1	AKR1C3	0.363721	6.896e-06
cor460	LYVE1	AKR1C4	0.580954	1.8539e-14
cor461	LYVE1	AKR1CL1	-0.0160129	0.848397
cor462	LYVE1	AKR1CL2	-0.0871662	0.29717
cor463	LYVE1	AKR1D1	0.145818	0.0801086
cor464	LYVE1	AKR7A2	-0.536229	3.62525e-12
cor465	LYVE1	AKR7A3	-0.533869	4.68849e-12
cor466	LYVE1	AKT1	-0.148043	0.0755595
cor467	LYVE1	AKT1S1	-0.127722	0.125784
cor468	LYVE1	AKT2	-0.17451	0.0357884
cor469	LYVE1	AKT3	0.12116	0.146588
cor470	LYVE1	AKTIP	0.333711	4.0987e-05
cor471	LYVE1	ALAD	-0.0256719	0.75922
cor472	LYVE1	ALAS1	-0.0402353	0.630873
cor473	LYVE1	ALAS2	-0.167674	0.0438126
cor474	LYVE1	ALB	-0.018081	0.829099
cor475	LYVE1	ALCAM	0.110521	0.185707
cor476	LYVE1	ALDH16A1	0.546065	1.21428e-12
cor477	LYVE1	ALDH18A1	0.207369	0.0123246
cor478	LYVE1	ALDH1A1	-0.0299078	0.721017
cor479	LYVE1	ALDH1A2	-0.311658	0.000135708
cor480	LYVE1	ALDH1A3	0.529314	7.65959e-12
cor481	LYVE1	ALDH1B1	0.0735307	0.379426
cor482	LYVE1	ALDH1L1	0.0189593	0.820934
cor483	LYVE1	ALDH1L2	0.304828	0.000193029
cor484	LYVE1	ALDH2	-0.291607	0.000372715
cor485	LYVE1	ALDH3A1	0.0232019	0.781775
cor486	LYVE1	ALDH3A2	-0.244964	0.00298176
cor487	LYVE1	ALDH3B1	-0.285272	0.000505256
cor488	LYVE1	ALDH3B2	-0.137946	0.0979989
cor489	LYVE1	ALDH4A1	-0.622142	6.68886e-17
cor490	LYVE1	ALDH5A1	-0.54286	1.741e-12
cor491	LYVE1	ALDH6A1	-0.613389	2.36795e-16
cor492	LYVE1	ALDH7A1	-0.441036	2.8222e-08
cor493	LYVE1	ALDH8A1	0.282374	0.000579336
cor494	LYVE1	ALDH9A1	-0.227959	0.00582204
cor495	LYVE1	ALDOA	0.157398	0.058662
cor496	LYVE1	ALDOB	0.114182	0.171464
cor497	LYVE1	ALDOC	-0.275758	0.000787486
cor498	LYVE1	ALG1	0.317837	9.79383e-05
cor499	LYVE1	ALG10B	0.0614717	0.462641
cor500	LYVE1	ALG11	0.0343289	0.681866
cor501	LYVE1	ALG12	0.0958976	0.251212
cor502	LYVE1	ALG13	0.586221	9.43707e-15
cor503	LYVE1	ALG14	-0.0901914	0.280655
cor504	LYVE1	ALG2	0.265	0.0012766
cor505	LYVE1	ALG3	0.672272	2.08014e-20
cor506	LYVE1	ALG5	0.362373	7.50009e-06
cor507	LYVE1	ALG6	0.148136	0.0753745
cor508	LYVE1	ALG8	0.405424	4.22234e-07
cor509	LYVE1	ALG9	0.3672	5.54232e-06
cor510	LYVE1	ALK	0.16002	0.0545277
cor511	LYVE1	ALKBH1	0.191283	0.0211813
cor512	LYVE1	ALKBH2	0.317118	0.000101764
cor513	LYVE1	ALKBH3	0.358591	9.47429e-06
cor514	LYVE1	ALKBH4	0.108192	0.195204
cor515	LYVE1	ALKBH5	0.0844864	0.312326
cor516	LYVE1	ALKBH6	-0.183326	0.0273018
cor517	LYVE1	ALKBH7	-0.234066	0.00460268
cor518	LYVE1	ALKBH8	-0.104258	0.21204
cor519	LYVE1	ALLC	0.00417052	0.960294
cor520	LYVE1	ALMS1	-0.0876317	0.294588
cor521	LYVE1	ALOX12	0.0757277	0.365311
cor522	LYVE1	ALOX12B	0.0299632	0.720521
cor523	LYVE1	ALOX12P2	0.0710601	0.395689
cor524	LYVE1	ALOX15	-0.0106184	0.89913
cor525	LYVE1	ALOX15B	0.286244	0.000482422
cor526	LYVE1	ALOX5	0.846065	6.7009e-41
cor527	LYVE1	ALOX5AP	0.838875	1.33715e-39
cor528	LYVE1	ALOXE3	0.0479236	0.567043
cor529	LYVE1	ALPI	-0.117278	0.160066
cor530	LYVE1	ALPK1	0.532355	5.52409e-12
cor531	LYVE1	ALPK2	-0.23486	0.00446223
cor532	LYVE1	ALPK3	-0.156447	0.0602226
cor533	LYVE1	ALPL	0.567403	9.97497e-14
cor534	LYVE1	ALPP	0.00825714	0.921479
cor535	LYVE1	ALPPL2	0.105871	0.205015
cor536	LYVE1	ALS2	-0.54748	1.03443e-12
cor537	LYVE1	ALS2CL	0.305679	0.000184828
cor538	LYVE1	ALS2CR11	0.0131621	0.875144
cor539	LYVE1	ALS2CR12	-0.213615	0.00988419
cor540	LYVE1	ALS2CR13	-0.574779	4.03008e-14
cor541	LYVE1	ALS2CR14	0.0973929	0.243862
cor542	LYVE1	ALS2CR16	-0.232764	0.00484158
cor543	LYVE1	ALS2CR4	-0.365159	6.30212e-06
cor544	LYVE1	ALS2CR8	-0.444189	2.18739e-08
cor545	LYVE1	ALX3	-0.0647671	0.438953
cor546	LYVE1	ALX4	-0.0308987	0.712175
cor547	LYVE1	AMAC1	-0.118624	0.155291
cor548	LYVE1	AMAC1L1	-0.094735	0.25703
cor549	LYVE1	AMAC1L2	-0.0769734	0.357454
cor550	LYVE1	AMACR	-0.220489	0.00770022
cor551	LYVE1	AMBN	-0.223325	0.00693187
cor552	LYVE1	AMBP	0.055402	0.508059
cor553	LYVE1	AMBRA1	-0.142424	0.0874704
cor554	LYVE1	AMD1	0.432504	5.55304e-08
cor555	LYVE1	AMDHD1	0.205147	0.0133122
cor556	LYVE1	AMDHD2	0.268573	0.00108969
cor557	LYVE1	AMELX	-0.0543589	0.516091
cor558	LYVE1	AMELY	0.0493006	0.555943
cor559	LYVE1	AMFR	0.163098	0.0499834
cor560	LYVE1	AMH	-0.160444	0.0538813
cor561	LYVE1	AMHR2	-0.479221	1.07534e-09
cor562	LYVE1	AMICA1	0.112023	0.17976
cor563	LYVE1	AMIGO1	-0.179738	0.0305221
cor564	LYVE1	AMIGO2	-0.137029	0.100274
cor565	LYVE1	AMIGO3	-0.0138009	0.869137
cor566	LYVE1	AMMECR1	0.344554	2.19809e-05
cor567	LYVE1	AMMECR1L	0.0708058	0.397386
cor568	LYVE1	AMN	0.00673526	0.935917
cor569	LYVE1	AMN1	-0.0149008	0.858813
cor570	LYVE1	AMOT	-0.211655	0.0105996
cor571	LYVE1	AMOTL1	0.16556	0.0465787
cor572	LYVE1	AMOTL2	-0.180191	0.0300981
cor573	LYVE1	AMPD1	-0.0460277	0.582497
cor574	LYVE1	AMPD2	0.00438728	0.958232
cor575	LYVE1	AMPD3	0.231241	0.00513497
cor576	LYVE1	AMPH	-0.453303	1.03175e-08
cor577	LYVE1	AMT	-0.506198	8.28901e-11
cor578	LYVE1	AMTN	-0.0810125	0.33271
cor579	LYVE1	AMY1A	0.38225	2.09019e-06
cor580	LYVE1	AMY1B	-0.110881	0.18427
cor581	LYVE1	AMY1C	0.426285	8.9903e-08
cor582	LYVE1	AMY2A	-0.483903	7.00201e-10
cor583	LYVE1	AMY2B	-0.392587	1.03957e-06
cor584	LYVE1	AMZ1	-0.10783	0.196711
cor585	LYVE1	AMZ2	-0.623571	5.42085e-17
cor586	LYVE1	ANAPC1	-0.0537859	0.520531
cor587	LYVE1	ANAPC10	-0.322886	7.4622e-05
cor588	LYVE1	ANAPC11	-0.217654	0.00854308
cor589	LYVE1	ANAPC13	-0.441292	2.76468e-08
cor590	LYVE1	ANAPC2	0.193232	0.0198762
cor591	LYVE1	ANAPC4	-0.280924	0.000620061
cor592	LYVE1	ANAPC5	0.0434583	0.603745
cor593	LYVE1	ANAPC7	0.273572	0.000870075
cor594	LYVE1	ANG	0.229336	0.00552429
cor595	LYVE1	ANGEL1	-0.00396336	0.962264
cor596	LYVE1	ANGEL2	-0.245086	0.00296706
cor597	LYVE1	ANGPT1	0.240457	0.00357641
cor598	LYVE1	ANGPT2	0.292276	0.00036078
cor599	LYVE1	ANGPT4	0.0758761	0.36437
cor600	LYVE1	ANGPTL1	-0.273752	0.000862988
cor601	LYVE1	ANGPTL2	-0.310727	0.000142453
cor602	LYVE1	ANGPTL3	0.019913	0.812088
cor603	LYVE1	ANGPTL4	0.417068	1.80376e-07
cor604	LYVE1	ANGPTL5	-0.0708119	0.397346
cor605	LYVE1	ANGPTL6	-0.0281919	0.736415
cor606	LYVE1	ANGPTL7	-0.295654	0.000305742
cor607	LYVE1	ANK1	-0.522328	1.60341e-11
cor608	LYVE1	ANK2	-0.51669	2.87512e-11
cor609	LYVE1	ANK3	-0.0141976	0.86541
cor610	LYVE1	ANKAR	-0.446017	1.88468e-08
cor611	LYVE1	ANKDD1A	0.354597	1.20869e-05
cor612	LYVE1	ANKFN1	0.0480603	0.565937
cor613	LYVE1	ANKFY1	0.0200503	0.810817
cor614	LYVE1	ANKH	-0.249319	0.00249358
cor615	LYVE1	ANKHD1	-0.0507287	0.544543
cor616	LYVE1	ANKHD1-EIF4EBP3	-0.0115116	0.890697
cor617	LYVE1	ANKK1	0.0512713	0.540242
cor618	LYVE1	ANKMY1	-0.104727	0.209982
cor619	LYVE1	ANKMY2	-0.703387	5.94063e-23
cor620	LYVE1	ANKRA2	-0.534872	4.20426e-12
cor621	LYVE1	ANKRD1	-0.022869	0.784829
cor622	LYVE1	ANKRD10	0.193474	0.0197192
cor623	LYVE1	ANKRD11	0.0992788	0.234808
cor624	LYVE1	ANKRD12	-0.298292	0.000268285
cor625	LYVE1	ANKRD13A	0.5413	2.07197e-12
cor626	LYVE1	ANKRD13B	0.175847	0.0343731
cor627	LYVE1	ANKRD13C	0.136748	0.100979
cor628	LYVE1	ANKRD13D	0.130629	0.117329
cor629	LYVE1	ANKRD16	-0.133773	0.108687
cor630	LYVE1	ANKRD17	0.0376375	0.653106
cor631	LYVE1	ANKRD19	-0.0428239	0.609044
cor632	LYVE1	ANKRD2	0.177573	0.0326167
cor633	LYVE1	ANKRD20A1	-0.162901	0.0502641
cor634	LYVE1	ANKRD20A3	-0.0731832	0.381689
cor635	LYVE1	ANKRD20B	-0.107721	0.197166
cor636	LYVE1	ANKRD21	-0.159974	0.054597
cor637	LYVE1	ANKRD22	0.236282	0.00422022
cor638	LYVE1	ANKRD23	-0.420914	1.35231e-07
cor639	LYVE1	ANKRD24	-0.314231	0.000118571
cor640	LYVE1	ANKRD26	-0.199876	0.0159365
cor641	LYVE1	ANKRD27	-0.218378	0.00832019
cor642	LYVE1	ANKRD28	0.254444	0.00201245
cor643	LYVE1	ANKRD29	-0.269923	0.00102586
cor644	LYVE1	ANKRD30A	0.169288	0.0417931
cor645	LYVE1	ANKRD30B	0.0457928	0.584425
cor646	LYVE1	ANKRD31	0.0951714	0.254835
cor647	LYVE1	ANKRD32	-0.36593	6.0043e-06
cor648	LYVE1	ANKRD33	0.0277591	0.740316
cor649	LYVE1	ANKRD34A	0.0501497	0.549151
cor650	LYVE1	ANKRD34B	-0.0107815	0.89759
cor651	LYVE1	ANKRD34C	0.0832426	0.319529
cor652	LYVE1	ANKRD35	0.23509	0.00442225
cor653	LYVE1	ANKRD36	-0.0549013	0.511906
cor654	LYVE1	ANKRD36B	-0.195255	0.0185963
cor655	LYVE1	ANKRD37	0.357938	9.86118e-06
cor656	LYVE1	ANKRD38	-0.101585	0.224057
cor657	LYVE1	ANKRD39	-0.315089	0.000113323
cor658	LYVE1	ANKRD40	-0.318712	9.34617e-05
cor659	LYVE1	ANKRD41	-0.0670411	0.423018
cor660	LYVE1	ANKRD42	-0.0904179	0.279444
cor661	LYVE1	ANKRD43	-0.231133	0.00515633
cor662	LYVE1	ANKRD44	0.187585	0.0238603
cor663	LYVE1	ANKRD45	0.139855	0.0933945
cor664	LYVE1	ANKRD46	-0.571859	5.78518e-14
cor665	LYVE1	ANKRD47	0.204005	0.0138463
cor666	LYVE1	ANKRD49	0.0704232	0.399948
cor667	LYVE1	ANKRD5	0.00465454	0.95569
cor668	LYVE1	ANKRD50	-0.236145	0.00424295
cor669	LYVE1	ANKRD53	0.164899	0.0474736
cor670	LYVE1	ANKRD54	-0.150942	0.0699486
cor671	LYVE1	ANKRD55	0.094996	0.255716
cor672	LYVE1	ANKRD56	0.0209997	0.802039
cor673	LYVE1	ANKRD57	0.330057	5.03006e-05
cor674	LYVE1	ANKRD58	0.05852	0.484443
cor675	LYVE1	ANKRD6	-0.427717	8.05297e-08
cor676	LYVE1	ANKRD7	-0.0414817	0.620321
cor677	LYVE1	ANKRD9	0.0727282	0.384663
cor678	LYVE1	ANKS1A	-0.12255	0.141979
cor679	LYVE1	ANKS1B	-0.134159	0.107664
cor680	LYVE1	ANKS3	-0.0705135	0.399343
cor681	LYVE1	ANKS4B	0.00689057	0.934443
cor682	LYVE1	ANKS6	0.0906247	0.278341
cor683	LYVE1	ANKZF1	-0.302649	0.000215601
cor684	LYVE1	ANLN	-0.0050218	0.952197
cor685	LYVE1	ANO10	0.335735	3.65504e-05
cor686	LYVE1	ANO4	0.134948	0.10559
cor687	LYVE1	ANO5	-0.411612	2.69789e-07
cor688	LYVE1	ANO6	0.00105857	0.989918
cor689	LYVE1	ANO7	0.278847	0.000682981
cor690	LYVE1	ANO8	0.0828315	0.321933
cor691	LYVE1	ANO9	0.0152385	0.855647
cor692	LYVE1	ANP32A	-0.390875	1.169e-06
cor693	LYVE1	ANP32B	-0.258791	0.00167219
cor694	LYVE1	ANP32C	-0.436615	4.01716e-08
cor695	LYVE1	ANP32D	0.0851575	0.308484
cor696	LYVE1	ANP32E	-0.116748	0.161977
cor697	LYVE1	ANPEP	0.557585	3.22065e-13
cor698	LYVE1	ANRIL	0.149263	0.0731562
cor699	LYVE1	ANTXR1	-0.323128	7.36475e-05
cor700	LYVE1	ANTXR2	-0.49828	1.8001e-10
cor701	LYVE1	ANTXRL	0.0137726	0.869403
cor702	LYVE1	ANUBL1	-0.00204713	0.980504
cor703	LYVE1	ANXA1	0.505481	8.89866e-11
cor704	LYVE1	ANXA10	-0.072829	0.384003
cor705	LYVE1	ANXA11	0.0876747	0.29435
cor706	LYVE1	ANXA13	-0.0953105	0.254138
cor707	LYVE1	ANXA2	0.605915	6.75962e-16
cor708	LYVE1	ANXA2P1	0.385031	1.73613e-06
cor709	LYVE1	ANXA2P3	0.421951	1.25055e-07
cor710	LYVE1	ANXA3	0.0813952	0.330424
cor711	LYVE1	ANXA4	-0.0658664	0.431207
cor712	LYVE1	ANXA5	0.556243	3.76895e-13
cor713	LYVE1	ANXA6	-0.216164	0.00901769
cor714	LYVE1	ANXA7	-0.379233	2.55135e-06
cor715	LYVE1	ANXA8	0.0515329	0.538174
cor716	LYVE1	ANXA8L2	0.0232854	0.781009
cor717	LYVE1	ANXA9	-0.140141	0.0927204
cor718	LYVE1	AOAH	0.35922	9.11487e-06
cor719	LYVE1	AOC2	-0.0547063	0.513408
cor720	LYVE1	AOC3	0.0521996	0.532922
cor721	LYVE1	AOF1	-0.0575768	0.491524
cor722	LYVE1	AOF2	0.200465	0.0156221
cor723	LYVE1	AOX1	0.62709	3.21567e-17
cor724	LYVE1	AOX2P	-0.0836238	0.31731
cor725	LYVE1	AP1B1	0.533212	5.03487e-12
cor726	LYVE1	AP1G1	0.300757	0.000237179
cor727	LYVE1	AP1G2	0.376321	3.08722e-06
cor728	LYVE1	AP1GBP1	0.0648961	0.43804
cor729	LYVE1	AP1M1	0.335614	3.68027e-05
cor730	LYVE1	AP1M2	-0.0107757	0.897645
cor731	LYVE1	AP1S1	-0.102243	0.221056
cor732	LYVE1	AP1S2	0.0422721	0.613668
cor733	LYVE1	AP1S3	0.0305257	0.715499
cor734	LYVE1	AP2A1	0.145185	0.0814438
cor735	LYVE1	AP2A2	0.195106	0.0186881
cor736	LYVE1	AP2B1	-0.364924	6.39577e-06
cor737	LYVE1	AP2M1	-0.454807	9.09486e-09
cor738	LYVE1	AP2S1	0.462878	4.57359e-09
cor739	LYVE1	AP3B1	0.25912	0.00164876
cor740	LYVE1	AP3B2	0.0250752	0.76465
cor741	LYVE1	AP3D1	0.31637	0.000105889
cor742	LYVE1	AP3M1	0.162113	0.0514017
cor743	LYVE1	AP3M2	-0.778588	9.82991e-31
cor744	LYVE1	AP3S1	0.21667	0.0088538
cor745	LYVE1	AP3S2	-0.442455	2.51715e-08
cor746	LYVE1	AP4B1	-0.502745	1.16524e-10
cor747	LYVE1	AP4E1	0.00747262	0.928919
cor748	LYVE1	AP4M1	-0.144475	0.0829614
cor749	LYVE1	AP4S1	-0.0627445	0.453409
cor750	LYVE1	APAF1	0.358774	9.36827e-06
cor751	LYVE1	APBA1	-0.0149911	0.857965
cor752	LYVE1	APBA2	-0.0332808	0.691076
cor753	LYVE1	APBA2BP	-0.268762	0.00108054
cor754	LYVE1	APBA3	0.441651	2.68596e-08
cor755	LYVE1	APBB1	-0.104718	0.210023
cor756	LYVE1	APBB1IP	0.685756	1.7967e-21
cor757	LYVE1	APBB2	-0.0572947	0.493652
cor758	LYVE1	APBB3	-0.574475	4.18537e-14
cor759	LYVE1	APC	-0.193593	0.0196424
cor760	LYVE1	APC2	0.0890961	0.286562
cor761	LYVE1	APCDD1	-0.189598	0.0223683
cor762	LYVE1	APCDD1L	-0.697334	1.96882e-22
cor763	LYVE1	APCS	0.0275159	0.742511
cor764	LYVE1	APEG1	-0.478812	1.11602e-09
cor765	LYVE1	APEH	-0.296332	0.00029567
cor766	LYVE1	APEX1	0.421802	1.26472e-07
cor767	LYVE1	APEX2	0.253589	0.0020864
cor768	LYVE1	APH1A	0.0835946	0.31748
cor769	LYVE1	APH1B	0.22078	0.0076179
cor770	LYVE1	API5	-0.0289926	0.729216
cor771	LYVE1	APIP	-0.193932	0.0194251
cor772	LYVE1	APITD1	-0.405506	4.19758e-07
cor773	LYVE1	APLN	-0.0322626	0.700066
cor774	LYVE1	APLNR	-0.154155	0.064129
cor775	LYVE1	APLP1	-0.450852	1.26552e-08
cor776	LYVE1	APLP2	-0.469318	2.60887e-09
cor777	LYVE1	APM-1	-0.156536	0.0600753
cor778	LYVE1	APOA1	-0.616868	1.43959e-16
cor779	LYVE1	APOA1BP	0.0618609	0.459807
cor780	LYVE1	APOA2	0.110752	0.184783
cor781	LYVE1	APOA4	0.105962	0.204628
cor782	LYVE1	APOA5	0.0321423	0.701131
cor783	LYVE1	APOB	0.229027	0.00559004
cor784	LYVE1	APOB48R	0.211418	0.0106891
cor785	LYVE1	APOBEC1	-0.0175266	0.834263
cor786	LYVE1	APOBEC2	0.066255	0.428488
cor787	LYVE1	APOBEC3A	0.226353	0.00618727
cor788	LYVE1	APOBEC3B	0.100915	0.227147
cor789	LYVE1	APOBEC3C	-0.152928	0.0663024
cor790	LYVE1	APOBEC3D	0.1358	0.103387
cor791	LYVE1	APOBEC3F	-0.602902	1.02374e-15
cor792	LYVE1	APOBEC3G	-0.045911	0.583455
cor793	LYVE1	APOBEC3H	0.141429	0.0897292
cor794	LYVE1	APOBEC4	-0.0578598	0.489394
cor795	LYVE1	APOC1	-0.0217089	0.795498
cor796	LYVE1	APOC2	-0.0464004	0.579444
cor797	LYVE1	APOC3	0.120466	0.148932
cor798	LYVE1	APOC4	0.0645479	0.440507
cor799	LYVE1	APOD	-0.0934831	0.263399
cor800	LYVE1	APOE	-0.335123	3.78425e-05
cor801	LYVE1	APOF	-0.00276752	0.973645
cor802	LYVE1	APOH	0.190253	0.0219001
cor803	LYVE1	APOL1	0.209908	0.0112752
cor804	LYVE1	APOL2	0.117255	0.160148
cor805	LYVE1	APOL3	0.439511	3.18969e-08
cor806	LYVE1	APOL4	0.0969214	0.246163
cor807	LYVE1	APOL5	-0.121006	0.147108
cor808	LYVE1	APOL6	0.201481	0.0150935
cor809	LYVE1	APOLD1	0.552308	5.95259e-13
cor810	LYVE1	APOM	-0.452801	1.07601e-08
cor811	LYVE1	APOO	-0.316884	0.000103037
cor812	LYVE1	APOOL	0.220454	0.00771028
cor813	LYVE1	APP	-0.508534	6.56875e-11
cor814	LYVE1	APPBP2	-0.0352715	0.673624
cor815	LYVE1	APPL1	-0.321333	8.11716e-05
cor816	LYVE1	APPL2	0.262119	0.00144812
cor817	LYVE1	APRIN	0.00132408	0.987389
cor818	LYVE1	APRT	0.496373	2.16324e-10
cor819	LYVE1	APTX	-0.235573	0.00433927
cor820	LYVE1	AQP1	0.0512807	0.540167
cor821	LYVE1	AQP10	-0.530897	6.46349e-12
cor822	LYVE1	AQP11	0.0294491	0.725122
cor823	LYVE1	AQP12A	-0.0136247	0.870793
cor824	LYVE1	AQP2	-0.0564459	0.500086
cor825	LYVE1	AQP3	-0.0575895	0.491428
cor826	LYVE1	AQP4	0.444174	2.19001e-08
cor827	LYVE1	AQP5	0.0674599	0.42012
cor828	LYVE1	AQP6	-0.0577378	0.490312
cor829	LYVE1	AQP7	-0.30038	0.0002417
cor830	LYVE1	AQP7P2	-0.341648	2.60343e-05
cor831	LYVE1	AQP8	0.116464	0.163008
cor832	LYVE1	AQP9	0.609071	4.35555e-16
cor833	LYVE1	AQR	0.332832	4.30667e-05
cor834	LYVE1	AR	-0.146051	0.0796225
cor835	LYVE1	ARAF	0.430294	6.59725e-08
cor836	LYVE1	ARC	0.201565	0.0150506
cor837	LYVE1	ARCN1	0.231318	0.00511983
cor838	LYVE1	ARD1A	0.44188	2.63681e-08
cor839	LYVE1	AREG	0.0118953	0.887077
cor840	LYVE1	ARF1	0.130345	0.118134
cor841	LYVE1	ARF3	0.671936	2.20718e-20
cor842	LYVE1	ARF4	0.12055	0.148646
cor843	LYVE1	ARF5	0.13245	0.112262
cor844	LYVE1	ARF6	-0.0375039	0.654257
cor845	LYVE1	ARFGAP1	0.0818014	0.328008
cor846	LYVE1	ARFGAP2	-0.0999823	0.231491
cor847	LYVE1	ARFGAP3	0.522757	1.53301e-11
cor848	LYVE1	ARFGEF1	-0.208463	0.0118624
cor849	LYVE1	ARFGEF2	0.190453	0.0217589
cor850	LYVE1	ARFIP1	-0.156364	0.0603609
cor851	LYVE1	ARFIP2	-0.0994393	0.234048
cor852	LYVE1	ARFRP1	0.00629022	0.940144
cor853	LYVE1	ARG1	0.183663	0.0270154
cor854	LYVE1	ARG2	0.458473	6.67044e-09
cor855	LYVE1	ARG99	0.217398	0.00862279
cor856	LYVE1	ARGFX	0.14641	0.0788788
cor857	LYVE1	ARGFXP2	0.096547	0.248001
cor858	LYVE1	ARGLU1	-0.348732	1.71817e-05
cor859	LYVE1	ARHGAP1	-0.558052	3.04854e-13
cor860	LYVE1	ARHGAP10	-0.359351	9.04182e-06
cor861	LYVE1	ARHGAP11A	0.325299	6.54214e-05
cor862	LYVE1	ARHGAP11B	0.00241504	0.977001
cor863	LYVE1	ARHGAP12	-0.574486	4.17957e-14
cor864	LYVE1	ARHGAP15	0.168812	0.0423811
cor865	LYVE1	ARHGAP17	-0.0441686	0.597837
cor866	LYVE1	ARHGAP18	0.137392	0.0993686
cor867	LYVE1	ARHGAP19	-0.257624	0.00175799
cor868	LYVE1	ARHGAP20	0.0336083	0.688194
cor869	LYVE1	ARHGAP21	-0.298209	0.000269394
cor870	LYVE1	ARHGAP22	0.00337864	0.967828
cor871	LYVE1	ARHGAP23	0.169566	0.0414534
cor872	LYVE1	ARHGAP24	-0.630935	1.80367e-17
cor873	LYVE1	ARHGAP25	-0.0324245	0.698634
cor874	LYVE1	ARHGAP26	0.213396	0.00996216
cor875	LYVE1	ARHGAP27	0.0542443	0.516977
cor876	LYVE1	ARHGAP28	-0.228331	0.00574027
cor877	LYVE1	ARHGAP29	-0.0818507	0.327716
cor878	LYVE1	ARHGAP30	0.358097	9.76555e-06
cor879	LYVE1	ARHGAP4	0.741	1.65694e-26
cor880	LYVE1	ARHGAP5	-0.0186608	0.823706
cor881	LYVE1	ARHGAP6	0.112303	0.178671
cor882	LYVE1	ARHGAP8	0.115683	0.165867
cor883	LYVE1	ARHGAP9	0.654252	4.52071e-19
cor884	LYVE1	ARHGDIA	0.575689	3.59778e-14
cor885	LYVE1	ARHGDIB	0.52126	1.79239e-11
cor886	LYVE1	ARHGDIG	-0.11443	0.170532
cor887	LYVE1	ARHGEF1	0.212941	0.0101253
cor888	LYVE1	ARHGEF10	-0.119412	0.152548
cor889	LYVE1	ARHGEF10L	-0.149731	0.0722494
cor890	LYVE1	ARHGEF11	-0.224733	0.00657628
cor891	LYVE1	ARHGEF12	-0.485992	5.77063e-10
cor892	LYVE1	ARHGEF15	-0.109236	0.190906
cor893	LYVE1	ARHGEF16	-0.00373488	0.964438
cor894	LYVE1	ARHGEF17	0.434631	4.69916e-08
cor895	LYVE1	ARHGEF18	0.448685	1.51405e-08
cor896	LYVE1	ARHGEF19	0.605915	6.75927e-16
cor897	LYVE1	ARHGEF2	-0.322568	7.5925e-05
cor898	LYVE1	ARHGEF3	-0.565264	1.29192e-13
cor899	LYVE1	ARHGEF4	-0.355455	1.14742e-05
cor900	LYVE1	ARHGEF5	0.0273139	0.744335
cor901	LYVE1	ARHGEF6	-0.531378	6.13795e-12
cor902	LYVE1	ARHGEF7	0.209958	0.0112555
cor903	LYVE1	ARHGEF9	-0.583136	1.40361e-14
cor904	LYVE1	ARID1A	0.197024	0.0175359
cor905	LYVE1	ARID1B	-0.00262098	0.97504
cor906	LYVE1	ARID2	-0.0945958	0.257733
cor907	LYVE1	ARID3A	0.162308	0.0511191
cor908	LYVE1	ARID3B	-0.0178371	0.83137
cor909	LYVE1	ARID3C	0.116969	0.161178
cor910	LYVE1	ARID4A	-0.394961	8.82534e-07
cor911	LYVE1	ARID4B	-0.0473513	0.571688
cor912	LYVE1	ARID5A	-0.47808	1.19259e-09
cor913	LYVE1	ARID5B	0.149155	0.0733659
cor914	LYVE1	ARIH1	-0.284621	0.000521098
cor915	LYVE1	ARIH2	-0.45271	1.08422e-08
cor916	LYVE1	ARL1	-0.328355	5.52866e-05
cor917	LYVE1	ARL10	0.0337159	0.687247
cor918	LYVE1	ARL11	0.112317	0.178616
cor919	LYVE1	ARL13A	-0.138673	0.0962241
cor920	LYVE1	ARL13B	-0.0726977	0.384864
cor921	LYVE1	ARL14	-0.0464115	0.579353
cor922	LYVE1	ARL15	-0.268934	0.00107228
cor923	LYVE1	ARL16	0.00345322	0.967119
cor924	LYVE1	ARL17P1	-0.0916844	0.272736
cor925	LYVE1	ARL2	-0.240105	0.00362707
cor926	LYVE1	ARL2BP	0.268323	0.00110192
cor927	LYVE1	ARL3	-0.12584	0.131502
cor928	LYVE1	ARL4A	0.025515	0.760646
cor929	LYVE1	ARL4C	-0.0054751	0.947888
cor930	LYVE1	ARL4D	0.215283	0.0093095
cor931	LYVE1	ARL5A	-0.319054	9.17641e-05
cor932	LYVE1	ARL5B	-0.047696	0.568888
cor933	LYVE1	ARL5C	-0.0434267	0.604008
cor934	LYVE1	ARL6	-0.23973	0.00368168
cor935	LYVE1	ARL6IP1	0.117774	0.158295
cor936	LYVE1	ARL6IP4	-0.216659	0.00885762
cor937	LYVE1	ARL6IP5	-0.333222	4.21304e-05
cor938	LYVE1	ARL6IP6	0.115677	0.16589
cor939	LYVE1	ARL8A	-0.063928	0.444919
cor940	LYVE1	ARL8B	-0.115511	0.166501
cor941	LYVE1	ARL9	-0.0294289	0.725304
cor942	LYVE1	ARMC1	-0.312561	0.000129445
cor943	LYVE1	ARMC10	-0.131812	0.114017
cor944	LYVE1	ARMC2	-0.00712083	0.932257
cor945	LYVE1	ARMC4	-0.447272	1.70051e-08
cor946	LYVE1	ARMC5	-0.169604	0.041407
cor947	LYVE1	ARMC6	0.0772656	0.355627
cor948	LYVE1	ARMC7	-0.0264349	0.752292
cor949	LYVE1	ARMC8	0.217035	0.00873754
cor950	LYVE1	ARMC9	-0.176439	0.0337625
cor951	LYVE1	ARMCX1	-0.309127	0.000154789
cor952	LYVE1	ARMCX2	-0.504028	1.0272e-10
cor953	LYVE1	ARMCX3	-0.392479	1.04728e-06
cor954	LYVE1	ARMCX4	-0.140467	0.0919547
cor955	LYVE1	ARMCX5	-0.225791	0.00631985
cor956	LYVE1	ARMCX6	-0.390266	1.21858e-06
cor957	LYVE1	ARMET	0.392447	1.04962e-06
cor958	LYVE1	ARMETL1	-0.172948	0.0375029
cor959	LYVE1	ARNT	-0.0818461	0.327743
cor960	LYVE1	ARNT2	-0.334961	3.81901e-05
cor961	LYVE1	ARNTL	0.45194	1.15605e-08
cor962	LYVE1	ARNTL2	0.0591717	0.479582
cor963	LYVE1	ARPC1A	-0.467184	3.14632e-09
cor964	LYVE1	ARPC1B	0.802452	7.11643e-34
cor965	LYVE1	ARPC2	0.34602	2.01691e-05
cor966	LYVE1	ARPC3	0.658255	2.32296e-19
cor967	LYVE1	ARPC4	0.657705	2.54721e-19
cor968	LYVE1	ARPC5	0.335709	3.66048e-05
cor969	LYVE1	ARPC5L	0.530112	7.03216e-12
cor970	LYVE1	ARPM1	0.0733658	0.380499
cor971	LYVE1	ARPM2	0.046757	0.576529
cor972	LYVE1	ARPP-19	0.348662	1.72533e-05
cor973	LYVE1	ARPP-21	0.0497807	0.552097
cor974	LYVE1	ARR3	0.0168322	0.840741
cor975	LYVE1	ARRB1	0.0131223	0.875519
cor976	LYVE1	ARRB2	0.236115	0.004248
cor977	LYVE1	ARRDC1	0.189405	0.0225073
cor978	LYVE1	ARRDC2	0.631895	1.55927e-17
cor979	LYVE1	ARRDC3	-0.388656	1.35965e-06
cor980	LYVE1	ARRDC4	0.192539	0.0203322
cor981	LYVE1	ARRDC5	0.250046	0.0024195
cor982	LYVE1	ARS2	0.581885	1.64681e-14
cor983	LYVE1	ARSA	-0.0339139	0.685507
cor984	LYVE1	ARSB	-0.210117	0.0111926
cor985	LYVE1	ARSD	-0.167416	0.0441422
cor986	LYVE1	ARSE	0.0203844	0.807725
cor987	LYVE1	ARSF	0.0109519	0.89598
cor988	LYVE1	ARSG	-0.307274	0.000170317
cor989	LYVE1	ARSH	0.0173618	0.8358
cor990	LYVE1	ARSI	-0.161206	0.0527371
cor991	LYVE1	ARSJ	-0.18627	0.0248809
cor992	LYVE1	ARSK	-0.0225078	0.788147
cor993	LYVE1	ART1	-0.122073	0.143549
cor994	LYVE1	ART3	-0.170859	0.0399039
cor995	LYVE1	ART4	0.238298	0.00389732
cor996	LYVE1	ART5	0.0507109	0.544684
cor997	LYVE1	ARTN	0.164491	0.0480329
cor998	LYVE1	ARV1	-0.503342	1.09894e-10
cor999	LYVE1	ARVCF	-0.178132	0.0320644
cor1000	LYVE1	ARVP6125	-0.0583685	0.485577
cor1001	LYVE1	ARX	-0.0926949	0.267463
cor1002	LYVE1	AS3MT	-0.321673	7.96951e-05
cor1003	LYVE1	ASAH1	-0.633339	1.25139e-17
cor1004	LYVE1	ASAH2	0.0897521	0.283014
cor1005	LYVE1	ASAH2B	-0.00229481	0.978145
cor1006	LYVE1	ASAH3	-0.0817329	0.328414
cor1007	LYVE1	ASAH3L	-0.0510388	0.542083
cor1008	LYVE1	ASAM	0.10784	0.19667
cor1009	LYVE1	ASAP3	0.0345746	0.679714
cor1010	LYVE1	ASB1	0.0446058	0.594212
cor1011	LYVE1	ASB10	-0.310406	0.000144857
cor1012	LYVE1	ASB11	-0.176889	0.0333033
cor1013	LYVE1	ASB12	0.0821074	0.326196
cor1014	LYVE1	ASB13	0.352125	1.403e-05
cor1015	LYVE1	ASB14	-0.172058	0.0385102
cor1016	LYVE1	ASB15	-0.383148	1.96894e-06
cor1017	LYVE1	ASB16	-0.229983	0.00538918
cor1018	LYVE1	ASB17	0.00269105	0.974373
cor1019	LYVE1	ASB2	-0.00995147	0.905436
cor1020	LYVE1	ASB3	-0.504189	1.01103e-10
cor1021	LYVE1	ASB4	-0.222893	0.00704427
cor1022	LYVE1	ASB5	-0.461972	4.94506e-09
cor1023	LYVE1	ASB6	-0.137785	0.0983949
cor1024	LYVE1	ASB7	-0.111707	0.181002
cor1025	LYVE1	ASB8	-0.141142	0.0903875
cor1026	LYVE1	ASB9	-0.0517682	0.536317
cor1027	LYVE1	ASCC1	0.0948247	0.256578
cor1028	LYVE1	ASCC2	0.393973	9.44916e-07
cor1029	LYVE1	ASCC3	-0.220231	0.00777372
cor1030	LYVE1	ASCC3L1	-0.629198	2.34444e-17
cor1031	LYVE1	ASCL1	0.0525418	0.530237
cor1032	LYVE1	ASCL2	0.233209	0.00475861
cor1033	LYVE1	ASCL3	-0.0898112	0.282696
cor1034	LYVE1	ASCL4	0.00173708	0.983456
cor1035	LYVE1	ASF1A	-0.19302	0.0200149
cor1036	LYVE1	ASF1B	0.219088	0.00810706
cor1037	LYVE1	ASGR1	0.171322	0.0393613
cor1038	LYVE1	ASGR2	0.461614	5.09972e-09
cor1039	LYVE1	ASH1L	-0.110593	0.185418
cor1040	LYVE1	ASH2L	-0.249044	0.00252212
cor1041	LYVE1	ASIP	-0.338429	3.13428e-05
cor1042	LYVE1	ASL	0.407144	3.7315e-07
cor1043	LYVE1	ASMT	-0.154208	0.0640357
cor1044	LYVE1	ASMTL	-0.42337	1.12304e-07
cor1045	LYVE1	ASNA1	-0.122902	0.140828
cor1046	LYVE1	ASNS	0.418455	1.62656e-07
cor1047	LYVE1	ASNSD1	0.0426224	0.610731
cor1048	LYVE1	ASPA	-0.149228	0.0732226
cor1049	LYVE1	ASPH	-0.298746	0.00026228
cor1050	LYVE1	ASPHD1	0.0211428	0.800719
cor1051	LYVE1	ASPHD2	0.117282	0.160052
cor1052	LYVE1	ASPM	-0.254578	0.00200108
cor1053	LYVE1	ASPN	0.0923719	0.269141
cor1054	LYVE1	ASPRV1	0.0299301	0.720817
cor1055	LYVE1	ASPSCR1	0.544609	1.43096e-12
cor1056	LYVE1	ASRGL1	0.468357	2.8389e-09
cor1057	LYVE1	ASS1	0.315828	0.000108977
cor1058	LYVE1	ASTE1	-0.154904	0.0628301
cor1059	LYVE1	ASTL	-0.0364624	0.663265
cor1060	LYVE1	ASTN1	-0.117985	0.157547
cor1061	LYVE1	ASTN2	-0.0608772	0.466988
cor1062	LYVE1	ASXL1	0.380716	2.31381e-06
cor1063	LYVE1	ASXL2	0.0725573	0.385785
cor1064	LYVE1	ASXL3	-0.129426	0.120773
cor1065	LYVE1	ASZ1	0.103533	0.215255
cor1066	LYVE1	ATAD1	-0.264888	0.00128288
cor1067	LYVE1	ATAD2	-0.152388	0.0672777
cor1068	LYVE1	ATAD3A	0.447355	1.68896e-08
cor1069	LYVE1	ATAD3B	0.308948	0.000156232
cor1070	LYVE1	ATAD3C	0.0817699	0.328195
cor1071	LYVE1	ATAD4	-0.0459781	0.582904
cor1072	LYVE1	ATAD5	-0.056944	0.496306
cor1073	LYVE1	ATCAY	-0.0783117	0.349131
cor1074	LYVE1	ATE1	-0.366879	5.65582e-06
cor1075	LYVE1	ATF1	-0.120071	0.150281
cor1076	LYVE1	ATF2	-0.06666	0.425665
cor1077	LYVE1	ATF3	0.490661	3.72665e-10
cor1078	LYVE1	ATF4	0.369133	4.90308e-06
cor1079	LYVE1	ATF5	0.370843	4.39652e-06
cor1080	LYVE1	ATF6	0.417184	1.78827e-07
cor1081	LYVE1	ATF7	0.0524196	0.531195
cor1082	LYVE1	ATF7IP	-0.199988	0.0158763
cor1083	LYVE1	ATF7IP2	-0.504053	1.02461e-10
cor1084	LYVE1	ATG10	-0.208111	0.0120095
cor1085	LYVE1	ATG12	-0.139973	0.0931145
cor1086	LYVE1	ATG16L1	-0.0461435	0.581548
cor1087	LYVE1	ATG16L2	0.170234	0.0406465
cor1088	LYVE1	ATG2A	-0.0226656	0.786697
cor1089	LYVE1	ATG2B	0.0130955	0.875771
cor1090	LYVE1	ATG3	-0.00891538	0.915243
cor1091	LYVE1	ATG4A	-0.0892766	0.285583
cor1092	LYVE1	ATG4B	0.358687	9.41855e-06
cor1093	LYVE1	ATG4C	-0.125625	0.13217
cor1094	LYVE1	ATG4D	0.464463	3.98791e-09
cor1095	LYVE1	ATG5	-0.26907	0.00106578
cor1096	LYVE1	ATG7	0.286936	0.000466757
cor1097	LYVE1	ATG9A	0.136654	0.101215
cor1098	LYVE1	ATG9B	0.0304778	0.715926
cor1099	LYVE1	ATHL1	0.522676	1.54605e-11
cor1100	LYVE1	ATIC	0.0236789	0.777404
cor1101	LYVE1	ATL2	0.238989	0.00379189
cor1102	LYVE1	ATL3	0.694519	3.40288e-22
cor1103	LYVE1	ATM	-0.49974	1.56261e-10
cor1104	LYVE1	ATMIN	-0.146367	0.0789668
cor1105	LYVE1	ATN1	0.0905256	0.278869
cor1106	LYVE1	ATOH1	0.158427	0.0570087
cor1107	LYVE1	ATOH7	0.0120171	0.885929
cor1108	LYVE1	ATOH8	0.115311	0.167241
cor1109	LYVE1	ATOX1	0.0462621	0.580575
cor1110	LYVE1	ATP10A	-0.0830227	0.320813
cor1111	LYVE1	ATP10B	-0.0744111	0.373731
cor1112	LYVE1	ATP10D	-0.0598526	0.474532
cor1113	LYVE1	ATP11A	-0.0779481	0.351381
cor1114	LYVE1	ATP11B	-0.106591	0.201938
cor1115	LYVE1	ATP11C	0.410784	2.86586e-07
cor1116	LYVE1	ATP12A	0.0597862	0.475023
cor1117	LYVE1	ATP13A1	0.40747	3.64468e-07
cor1118	LYVE1	ATP13A2	0.241441	0.00343811
cor1119	LYVE1	ATP13A3	0.117185	0.160401
cor1120	LYVE1	ATP13A4	-0.0730897	0.382299
cor1121	LYVE1	ATP13A5	0.259522	0.00162045
cor1122	LYVE1	ATP1A1	0.637397	6.70164e-18
cor1123	LYVE1	ATP1A2	-0.639591	4.76265e-18
cor1124	LYVE1	ATP1A3	-0.0649449	0.437695
cor1125	LYVE1	ATP1A4	-0.0481559	0.565163
cor1126	LYVE1	ATP1B1	0.506374	8.14527e-11
cor1127	LYVE1	ATP1B2	-0.606421	6.30169e-16
cor1128	LYVE1	ATP1B3	0.569065	8.14837e-14
cor1129	LYVE1	ATP1B4	-0.4414	2.74084e-08
cor1130	LYVE1	ATP2A1	0.0424383	0.612274
cor1131	LYVE1	ATP2A2	0.586333	9.3012e-15
cor1132	LYVE1	ATP2A3	-0.0305968	0.714865
cor1133	LYVE1	ATP2B1	-0.22044	0.00771415
cor1134	LYVE1	ATP2B2	-0.181092	0.0292713
cor1135	LYVE1	ATP2B3	-0.108221	0.195083
cor1136	LYVE1	ATP2B4	0.13088	0.11662
cor1137	LYVE1	ATP2C1	-0.468944	2.69607e-09
cor1138	LYVE1	ATP2C2	0.109177	0.191146
cor1139	LYVE1	ATP4A	-0.00881475	0.916196
cor1140	LYVE1	ATP4B	0.0550242	0.51096
cor1141	LYVE1	ATP5A1	-0.303427	0.000207281
cor1142	LYVE1	ATP5B	-0.229527	0.00548409
cor1143	LYVE1	ATP5C1	-0.165483	0.0466828
cor1144	LYVE1	ATP5D	-0.0988243	0.236968
cor1145	LYVE1	ATP5EP2	-0.111915	0.180186
cor1146	LYVE1	ATP5F1	-0.275736	0.000788252
cor1147	LYVE1	ATP5G1	0.227946	0.0058249
cor1148	LYVE1	ATP5G2	-0.0366242	0.661862
cor1149	LYVE1	ATP5G3	-0.321251	8.15321e-05
cor1150	LYVE1	ATP5H	-0.321319	8.12342e-05
cor1151	LYVE1	ATP5I	-0.202145	0.0147563
cor1152	LYVE1	ATP5J	-0.207437	0.0122956
cor1153	LYVE1	ATP5J2	-0.122318	0.14274
cor1154	LYVE1	ATP5L	-0.417629	1.73003e-07
cor1155	LYVE1	ATP5O	-0.243921	0.0031109
cor1156	LYVE1	ATP5S	-0.374141	3.55622e-06
cor1157	LYVE1	ATP5SL	-0.392431	1.05078e-06
cor1158	LYVE1	ATP6AP1	-0.00941119	0.910548
cor1159	LYVE1	ATP6AP2	0.038264	0.647715
cor1160	LYVE1	ATP6V0A1	0.280694	0.000626738
cor1161	LYVE1	ATP6V0A2	0.327103	5.92476e-05
cor1162	LYVE1	ATP6V0A4	-0.0913855	0.27431
cor1163	LYVE1	ATP6V0B	0.130861	0.116673
cor1164	LYVE1	ATP6V0C	0.603285	9.71381e-16
cor1165	LYVE1	ATP6V0D1	0.135605	0.103888
cor1166	LYVE1	ATP6V0D2	0.00244931	0.976674
cor1167	LYVE1	ATP6V0E1	-0.271874	0.000939658
cor1168	LYVE1	ATP6V0E2	-0.118601	0.155374
cor1169	LYVE1	ATP6V1A	0.35546	1.14708e-05
cor1170	LYVE1	ATP6V1B1	-0.0138216	0.868943
cor1171	LYVE1	ATP6V1B2	0.137082	0.10014
cor1172	LYVE1	ATP6V1C1	0.0766164	0.359695
cor1173	LYVE1	ATP6V1C2	0.0221145	0.791763
cor1174	LYVE1	ATP6V1D	-0.436652	4.00546e-08
cor1175	LYVE1	ATP6V1E1	-0.334871	3.83856e-05
cor1176	LYVE1	ATP6V1E2	-0.0721403	0.388528
cor1177	LYVE1	ATP6V1F	0.39193	1.0875e-06
cor1178	LYVE1	ATP6V1G1	-0.255661	0.0019114
cor1179	LYVE1	ATP6V1G2	-0.656153	3.29927e-19
cor1180	LYVE1	ATP6V1G3	0.112602	0.177509
cor1181	LYVE1	ATP6V1H	-0.364442	6.59206e-06
cor1182	LYVE1	ATP7A	-0.0999526	0.231631
cor1183	LYVE1	ATP7B	-0.432858	5.40131e-08
cor1184	LYVE1	ATP8A1	0.0487539	0.560338
cor1185	LYVE1	ATP8A2	0.034527	0.680131
cor1186	LYVE1	ATP8B1	0.0289774	0.729352
cor1187	LYVE1	ATP8B2	0.0571885	0.494456
cor1188	LYVE1	ATP8B3	-0.0422736	0.613656
cor1189	LYVE1	ATP8B4	0.368597	5.07298e-06
cor1190	LYVE1	ATP9A	-0.134909	0.105692
cor1191	LYVE1	ATP9B	-0.0617936	0.460296
cor1192	LYVE1	ATPAF1	-0.654171	4.58164e-19
cor1193	LYVE1	ATPAF2	-0.51754	2.63467e-11
cor1194	LYVE1	ATPBD1B	-0.117614	0.158866
cor1195	LYVE1	ATPBD1C	-0.0974879	0.2434
cor1196	LYVE1	ATPBD3	0.0876417	0.294532
cor1197	LYVE1	ATPBD4	-0.604048	8.74709e-16
cor1198	LYVE1	ATPIF1	-0.762999	6.92711e-29
cor1199	LYVE1	ATR	0.102046	0.221952
cor1200	LYVE1	ATRIP	0.187874	0.0236414
cor1201	LYVE1	ATRN	0.0618825	0.45965
cor1202	LYVE1	ATRNL1	-0.28295	0.000563855
cor1203	LYVE1	ATRX	-0.225573	0.00637191
cor1204	LYVE1	ATXN1	-0.2005	0.0156037
cor1205	LYVE1	ATXN10	-0.358512	9.5206e-06
cor1206	LYVE1	ATXN2	-0.391122	1.1494e-06
cor1207	LYVE1	ATXN2L	0.0478284	0.567815
cor1208	LYVE1	ATXN3	-0.423858	1.08214e-07
cor1209	LYVE1	ATXN3L	0.0671347	0.422369
cor1210	LYVE1	ATXN7	-0.0243433	0.771328
cor1211	LYVE1	ATXN7L1	-0.112434	0.17816
cor1212	LYVE1	ATXN7L2	0.0481843	0.564934
cor1213	LYVE1	ATXN7L3	0.307051	0.000172274
cor1214	LYVE1	ATXN8OS	0.114208	0.171366
cor1215	LYVE1	AUH	-0.289437	0.000413988
cor1216	LYVE1	AUP1	0.502714	1.1688e-10
cor1217	LYVE1	AURKA	0.410973	2.82671e-07
cor1218	LYVE1	AURKAIP1	0.135217	0.104889
cor1219	LYVE1	AURKAPS1	0.0974029	0.243813
cor1220	LYVE1	AURKB	0.0197788	0.813332
cor1221	LYVE1	AURKC	-0.11697	0.161177
cor1222	LYVE1	AUTS2	-0.250851	0.00233991
cor1223	LYVE1	AVEN	0.287316	0.00045837
cor1224	LYVE1	AVIL	-0.0402724	0.630558
cor1225	LYVE1	AVP	0.174297	0.0360177
cor1226	LYVE1	AVPI1	0.00711811	0.932283
cor1227	LYVE1	AVPR1A	0.0578296	0.489621
cor1228	LYVE1	AVPR1B	-0.0823066	0.325019
cor1229	LYVE1	AVPR2	-0.0811915	0.331639
cor1230	LYVE1	AXIN1	0.327363	5.84039e-05
cor1231	LYVE1	AXIN2	0.390996	1.15934e-06
cor1232	LYVE1	AXL	0.558006	3.06512e-13
cor1233	LYVE1	AXUD1	0.743495	9.15753e-27
cor1234	LYVE1	AYP1P1	-0.328365	5.52575e-05
cor1235	LYVE1	AZGP1	0.352894	1.33961e-05
cor1236	LYVE1	AZI1	-0.0583876	0.485433
cor1237	LYVE1	AZI2	-0.315584	0.000110398
cor1238	LYVE1	AZIN1	-0.522486	1.57709e-11
cor1239	LYVE1	AZU1	0.110788	0.184637
cor1240	LYVE1	B2M	0.170751	0.040031
cor1241	LYVE1	B3GALNT1	-0.273083	0.000889606
cor1242	LYVE1	B3GALNT2	-0.00884956	0.915866
cor1243	LYVE1	B3GALT1	-0.028446	0.734128
cor1244	LYVE1	B3GALT2	-0.119978	0.150597
cor1245	LYVE1	B3GALT3	-0.0815949	0.329234
cor1246	LYVE1	B3GALT4	-0.177818	0.0323743
cor1247	LYVE1	B3GALT5	-0.142275	0.0878072
cor1248	LYVE1	B3GALT6	0.112685	0.177189
cor1249	LYVE1	B3GALTL	-0.441244	2.77543e-08
cor1250	LYVE1	B3GAT1	0.00655333	0.937645
cor1251	LYVE1	B3GAT2	-0.00923152	0.912249
cor1252	LYVE1	B3GAT3	0.42401	1.06969e-07
cor1253	LYVE1	B3GN-T6	0.0132311	0.874495
cor1254	LYVE1	B3GNT2	-0.399844	6.27576e-07
cor1255	LYVE1	B3GNT3	-0.0757248	0.36533
cor1256	LYVE1	B3GNT4	-0.0483638	0.563484
cor1257	LYVE1	B3GNT5	0.215449	0.00925364
cor1258	LYVE1	B3GNT6	-0.160056	0.0544722
cor1259	LYVE1	B3GNT7	-0.0636735	0.446737
cor1260	LYVE1	B3GNT8	-0.564428	1.42859e-13
cor1261	LYVE1	B3GNT9	-0.157882	0.0578803
cor1262	LYVE1	B3GNTL1	-0.02543	0.76142
cor1263	LYVE1	B4GALNT1	-0.118962	0.154111
cor1264	LYVE1	B4GALNT2	0.0280627	0.737579
cor1265	LYVE1	B4GALNT3	-0.0831032	0.320343
cor1266	LYVE1	B4GALNT4	0.0647841	0.438833
cor1267	LYVE1	B4GALT1	0.491283	3.51426e-10
cor1268	LYVE1	B4GALT2	-0.182576	0.02795
cor1269	LYVE1	B4GALT3	0.49578	2.29016e-10
cor1270	LYVE1	B4GALT4	0.390823	1.17316e-06
cor1271	LYVE1	B4GALT5	0.537498	3.15453e-12
cor1272	LYVE1	B4GALT6	0.189777	0.0222389
cor1273	LYVE1	B4GALT7	0.245679	0.00289613
cor1274	LYVE1	B9D2	0.375894	3.17404e-06
cor1275	LYVE1	BAALC	0.184732	0.0261215
cor1276	LYVE1	BAAT	0.0871326	0.297357
cor1277	LYVE1	BACE1	-0.0713689	0.393634
cor1278	LYVE1	BACE2	0.356051	1.10656e-05
cor1279	LYVE1	BACH1	0.00315537	0.969953
cor1280	LYVE1	BACH2	-0.434607	4.7082e-08
cor1281	LYVE1	BAD	0.203394	0.0141394
cor1282	LYVE1	BAG1	0.0325419	0.697596
cor1283	LYVE1	BAG3	0.321454	8.06431e-05
cor1284	LYVE1	BAG4	-0.330597	4.88101e-05
cor1285	LYVE1	BAG5	0.157673	0.0582169
cor1286	LYVE1	BAGE	-0.0277196	0.740672
cor1287	LYVE1	BAGE2	0.166691	0.0450808
cor1288	LYVE1	BAGE3	0.170295	0.0405737
cor1289	LYVE1	BAGE4	-0.0893555	0.285155
cor1290	LYVE1	BAGE5	0.0252176	0.763353
cor1291	LYVE1	BAHD1	-0.0728557	0.383829
cor1292	LYVE1	BAI1	-0.0521249	0.533509
cor1293	LYVE1	BAI2	-0.145102	0.0816189
cor1294	LYVE1	BAI3	0.353555	1.28732e-05
cor1295	LYVE1	BAIAP2	0.347824	1.81323e-05
cor1296	LYVE1	BAIAP2L1	0.58653	9.06704e-15
cor1297	LYVE1	BAIAP2L2	-0.180729	0.0296017
cor1298	LYVE1	BAIAP3	-0.113044	0.175805
cor1299	LYVE1	BAK1	0.288339	0.000436442
cor1300	LYVE1	BAMBI	-0.258014	0.00172888
cor1301	LYVE1	BANF1	-0.207793	0.0121436
cor1302	LYVE1	BANF2	-0.022038	0.792467
cor1303	LYVE1	BANK1	-0.104019	0.213099
cor1304	LYVE1	BANP	0.0975781	0.242962
cor1305	LYVE1	BAP1	0.0809245	0.333237
cor1306	LYVE1	BAPX1	-0.234932	0.00444958
cor1307	LYVE1	BARD1	-0.0294113	0.725461
cor1308	LYVE1	BARHL1	-0.139703	0.0937553
cor1309	LYVE1	BARHL2	-0.0147288	0.860425
cor1310	LYVE1	BARX1	0.0398222	0.634387
cor1311	LYVE1	BARX2	0.0139178	0.868039
cor1312	LYVE1	BASP1	0.519244	2.20973e-11
cor1313	LYVE1	BAT1	-0.313347	0.000124216
cor1314	LYVE1	BAT2	0.086565	0.300527
cor1315	LYVE1	BAT2D1	0.0612016	0.464613
cor1316	LYVE1	BAT3	-0.378035	2.7601e-06
cor1317	LYVE1	BAT4	-0.119617	0.151838
cor1318	LYVE1	BAT5	0.249086	0.0025178
cor1319	LYVE1	BATF	0.654919	4.04871e-19
cor1320	LYVE1	BATF2	0.168362	0.0429424
cor1321	LYVE1	BATF3	0.69786	1.77635e-22
cor1322	LYVE1	BAX	0.561171	2.10848e-13
cor1323	LYVE1	BAZ1A	0.524669	1.25409e-11
cor1324	LYVE1	BAZ1B	-0.140903	0.0909411
cor1325	LYVE1	BAZ2A	0.0254964	0.760816
cor1326	LYVE1	BAZ2B	-0.58647	9.13758e-15
cor1327	LYVE1	BBC3	-0.11203	0.179733
cor1328	LYVE1	BBOX1	0.0332907	0.690988
cor1329	LYVE1	BBS1	-0.33955	2.93876e-05
cor1330	LYVE1	BBS10	-0.238026	0.00393962
cor1331	LYVE1	BBS12	0.428456	7.60656e-08
cor1332	LYVE1	BBS2	-0.538705	2.76182e-12
cor1333	LYVE1	BBS4	-0.604882	7.79757e-16
cor1334	LYVE1	BBS5	-0.173418	0.0369798
cor1335	LYVE1	BBS7	0.0120147	0.885951
cor1336	LYVE1	BBS9	0.312523	0.000129706
cor1337	LYVE1	BBX	-0.390805	1.17461e-06
cor1338	LYVE1	BCAM	-0.316905	0.000102921
cor1339	LYVE1	BCAN	-0.0885444	0.289568
cor1340	LYVE1	BCAP29	0.073445	0.379983
cor1341	LYVE1	BCAP31	0.12637	0.129874
cor1342	LYVE1	BCAR1	0.0986398	0.237849
cor1343	LYVE1	BCAR3	0.258364	0.00170313
cor1344	LYVE1	BCAS1	0.0507193	0.544618
cor1345	LYVE1	BCAS2	-0.133853	0.108476
cor1346	LYVE1	BCAS3	-0.222341	0.00719043
cor1347	LYVE1	BCAS4	-0.397268	7.51735e-07
cor1348	LYVE1	BCAT1	0.650122	8.89056e-19
cor1349	LYVE1	BCAT2	0.209042	0.0116242
cor1350	LYVE1	BCCIP	0.0765409	0.36017
cor1351	LYVE1	BCDIN3D	-0.2313	0.00512326
cor1352	LYVE1	BCHE	0.114469	0.170385
cor1353	LYVE1	BCKDHA	-0.437553	3.72885e-08
cor1354	LYVE1	BCKDHB	0.0138021	0.869126
cor1355	LYVE1	BCKDK	-0.185052	0.0258592
cor1356	LYVE1	BCL10	0.0792926	0.34311
cor1357	LYVE1	BCL11A	-0.30434	0.000197883
cor1358	LYVE1	BCL11B	-0.00417896	0.960213
cor1359	LYVE1	BCL2	-0.389496	1.28418e-06
cor1360	LYVE1	BCL2A1	-0.0725895	0.385573
cor1361	LYVE1	BCL2L1	0.344185	2.24602e-05
cor1362	LYVE1	BCL2L10	0.107403	0.198503
cor1363	LYVE1	BCL2L11	-0.1441	0.083771
cor1364	LYVE1	BCL2L12	0.268716	0.00108278
cor1365	LYVE1	BCL2L13	0.0154473	0.853691
cor1366	LYVE1	BCL2L14	0.0575149	0.491991
cor1367	LYVE1	BCL2L15	0.0600527	0.473053
cor1368	LYVE1	BCL2L2	-0.285604	0.000497348
cor1369	LYVE1	BCL3	0.635285	9.28577e-18
cor1370	LYVE1	BCL6	0.691399	6.1957e-22
cor1371	LYVE1	BCL6B	-0.210326	0.0111103
cor1372	LYVE1	BCL7A	-0.0949443	0.255976
cor1373	LYVE1	BCL7B	0.201986	0.0148361
cor1374	LYVE1	BCL7C	-0.216142	0.00902485
cor1375	LYVE1	BCL8	-0.144669	0.0825438
cor1376	LYVE1	BCL9	-0.464759	3.88666e-09
cor1377	LYVE1	BCL9L	0.297038	0.000285526
cor1378	LYVE1	BCLAF1	-0.0769149	0.357821
cor1379	LYVE1	BCMO1	0.0376423	0.653064
cor1380	LYVE1	BCO2	-0.294872	0.000317743
cor1381	LYVE1	BCOR	-0.34705	1.89809e-05
cor1382	LYVE1	BCORL1	0.0952476	0.254453
cor1383	LYVE1	BCORL2	0.0241844	0.77278
cor1384	LYVE1	BCR	0.355667	1.13271e-05
cor1385	LYVE1	BCS1L	-0.170441	0.0403999
cor1386	LYVE1	BCYRN1	-0.0694515	0.406499
cor1387	LYVE1	BDH1	-0.0694065	0.406803
cor1388	LYVE1	BDH2	-0.168042	0.0433452
cor1389	LYVE1	BDKRB1	0.0631686	0.450356
cor1390	LYVE1	BDKRB2	0.0480026	0.566404
cor1391	LYVE1	BDNF	-0.624813	4.51184e-17
cor1392	LYVE1	BDP1	0.0409072	0.625175
cor1393	LYVE1	BEAN	0.32937	5.22617e-05
cor1394	LYVE1	BECN1	-0.312144	0.000132303
cor1395	LYVE1	BEGAIN	-0.0399415	0.633371
cor1396	LYVE1	BEST1	0.750282	1.7616e-27
cor1397	LYVE1	BEST2	-0.0672441	0.421612
cor1398	LYVE1	BEST3	0.14995	0.0718282
cor1399	LYVE1	BEST4	-0.0151048	0.8569
cor1400	LYVE1	BET1	-0.195701	0.0183234
cor1401	LYVE1	BET1L	-0.182849	0.0277128
cor1402	LYVE1	BEX1	-0.457645	7.15681e-09
cor1403	LYVE1	BEX2	-0.325309	6.53838e-05
cor1404	LYVE1	BEX4	-0.291257	0.000379101
cor1405	LYVE1	BEX5	0.414071	2.25218e-07
cor1406	LYVE1	BEXL1	-0.391984	1.08355e-06
cor1407	LYVE1	BFAR	-0.0567018	0.498142
cor1408	LYVE1	BFSP1	-0.255372	0.00193495
cor1409	LYVE1	BFSP2	0.132138	0.113119
cor1410	LYVE1	BGLAP	-0.117881	0.157915
cor1411	LYVE1	BGN	-0.01311	0.875634
cor1412	LYVE1	BHLHB2	-0.00669184	0.93633
cor1413	LYVE1	BHLHB3	-0.409641	3.11454e-07
cor1414	LYVE1	BHLHB4	-0.063916	0.445004
cor1415	LYVE1	BHLHB5	-0.113992	0.172185
cor1416	LYVE1	BHLHB8	-0.0898931	0.282256
cor1417	LYVE1	BHLHB9	-0.469327	2.60676e-09
cor1418	LYVE1	BHMT	-0.0269377	0.747737
cor1419	LYVE1	BHMT2	0.40781	3.55648e-07
cor1420	LYVE1	BICC1	0.0283482	0.735008
cor1421	LYVE1	BICD1	-0.15093	0.0699694
cor1422	LYVE1	BICD2	0.122393	0.142492
cor1423	LYVE1	BID	0.4912	3.54181e-10
cor1424	LYVE1	BIK	0.0916697	0.272813
cor1425	LYVE1	BIN1	-0.0109971	0.895553
cor1426	LYVE1	BIN2	-0.0233573	0.78035
cor1427	LYVE1	BIN3	0.330218	4.98511e-05
cor1428	LYVE1	BIRC1	-0.0660762	0.429738
cor1429	LYVE1	BIRC2	0.153082	0.0660259
cor1430	LYVE1	BIRC3	0.486924	5.29115e-10
cor1431	LYVE1	BIRC5	0.256512	0.00184343
cor1432	LYVE1	BIRC6	-0.525453	1.15456e-11
cor1433	LYVE1	BIRC7	-0.0969159	0.24619
cor1434	LYVE1	BIRC8	0.109474	0.189935
cor1435	LYVE1	BIVM	-0.486558	5.4744e-10
cor1436	LYVE1	BLCAP	-0.238465	0.00387158
cor1437	LYVE1	BLID	-0.154763	0.0630723
cor1438	LYVE1	BLK	-0.0226675	0.78668
cor1439	LYVE1	BLM	0.61851	1.13559e-16
cor1440	LYVE1	BLMH	-0.0602331	0.471723
cor1441	LYVE1	BLNK	0.0484955	0.562421
cor1442	LYVE1	BLOC1S1	-0.0497352	0.552461
cor1443	LYVE1	BLOC1S2	-0.0408523	0.62564
cor1444	LYVE1	BLOC1S3	-0.0308167	0.712905
cor1445	LYVE1	BLR1	0.0578888	0.489175
cor1446	LYVE1	BLVRA	-0.150932	0.0699667
cor1447	LYVE1	BLVRB	-0.0785803	0.347476
cor1448	LYVE1	BLZF1	0.129279	0.121199
cor1449	LYVE1	BMF	-0.344798	2.16685e-05
cor1450	LYVE1	BMI1	-0.0427273	0.609852
cor1451	LYVE1	BMP1	0.490949	3.62686e-10
cor1452	LYVE1	BMP10	0.0638014	0.445822
cor1453	LYVE1	BMP15	-0.090341	0.279855
cor1454	LYVE1	BMP2	0.403572	4.81995e-07
cor1455	LYVE1	BMP2K	0.24952	0.00247293
cor1456	LYVE1	BMP2KL	-0.0206516	0.805255
cor1457	LYVE1	BMP3	0.0659759	0.43044
cor1458	LYVE1	BMP4	-0.485448	6.06925e-10
cor1459	LYVE1	BMP5	0.172533	0.0379696
cor1460	LYVE1	BMP6	-0.540328	2.30818e-12
cor1461	LYVE1	BMP7	0.377977	2.77073e-06
cor1462	LYVE1	BMP8A	0.0513775	0.539401
cor1463	LYVE1	BMP8B	0.0354845	0.671766
cor1464	LYVE1	BMPER	-0.0357702	0.669278
cor1465	LYVE1	BMPR1A	-0.39019	1.2249e-06
cor1466	LYVE1	BMPR1B	0.0161612	0.84701
cor1467	LYVE1	BMPR2	-0.415629	2.00728e-07
cor1468	LYVE1	BMS1	0.232876	0.00482042
cor1469	LYVE1	BMX	0.0412723	0.622088
cor1470	LYVE1	BNC1	0.0305412	0.71536
cor1471	LYVE1	BNC2	0.09718	0.244899
cor1472	LYVE1	BNIP1	0.0411349	0.623249
cor1473	LYVE1	BNIP2	-0.0964401	0.248527
cor1474	LYVE1	BNIP3	-0.358761	9.37567e-06
cor1475	LYVE1	BNIP3L	-0.0818779	0.327554
cor1476	LYVE1	BNIPL	-0.284918	0.000513812
cor1477	LYVE1	BOAT	0.14907	0.0735313
cor1478	LYVE1	BOC	-0.266854	0.00117624
cor1479	LYVE1	BOK	0.0549879	0.51124
cor1480	LYVE1	BOLA1	-0.337064	3.38861e-05
cor1481	LYVE1	BOLA2	0.500551	1.44398e-10
cor1482	LYVE1	BOLA3	-0.160001	0.0545555
cor1483	LYVE1	BOLL	0.0801736	0.337757
cor1484	LYVE1	BOP1	0.504648	9.66237e-11
cor1485	LYVE1	BP75	-0.404642	4.46558e-07
cor1486	LYVE1	BPESC1	-0.128518	0.123422
cor1487	LYVE1	BPGM	0.0503693	0.547401
cor1488	LYVE1	BPHL	-0.222083	0.00725958
cor1489	LYVE1	BPI	-0.0417531	0.618033
cor1490	LYVE1	BPIL1	0.00335023	0.968099
cor1491	LYVE1	BPIL2	0.0767033	0.359149
cor1492	LYVE1	BPIL3	0.172396	0.0381255
cor1493	LYVE1	BPNT1	-0.121134	0.146676
cor1494	LYVE1	BPTF	-0.103643	0.214765
cor1495	LYVE1	BPY2	-0.115712	0.165759
cor1496	LYVE1	BPY2B	0.0170196	0.838991
cor1497	LYVE1	BRAF	-0.0855244	0.306397
cor1498	LYVE1	BRAP	-0.202608	0.0145248
cor1499	LYVE1	BRCA1	-0.321357	8.10681e-05
cor1500	LYVE1	BRCA2	0.0749248	0.370431
cor1501	LYVE1	BRCC3	0.255731	0.00190568
cor1502	LYVE1	BRD1	0.00548821	0.947764
cor1503	LYVE1	BRD2	0.054275	0.51674
cor1504	LYVE1	BRD3	-0.289825	0.000406305
cor1505	LYVE1	BRD4	0.265082	0.001272
cor1506	LYVE1	BRD7	-0.455569	8.52979e-09
cor1507	LYVE1	BRD8	-0.569726	7.51644e-14
cor1508	LYVE1	BRD9	-0.14275	0.0867411
cor1509	LYVE1	BRDG1	0.14334	0.0854322
cor1510	LYVE1	BRDT	0.0912196	0.275185
cor1511	LYVE1	BRE	-0.207035	0.012469
cor1512	LYVE1	BRF1	-0.0667771	0.42485
cor1513	LYVE1	BRF2	-0.332067	4.49564e-05
cor1514	LYVE1	BRI3	-0.126198	0.130401
cor1515	LYVE1	BRI3BP	0.176073	0.034139
cor1516	LYVE1	BRIP1	-0.127858	0.125379
cor1517	LYVE1	BRMS1	0.57268	5.22777e-14
cor1518	LYVE1	BRMS1L	-0.105424	0.206949
cor1519	LYVE1	BRP44	-0.479866	1.01398e-09
cor1520	LYVE1	BRP44L	-0.544694	1.41733e-12
cor1521	LYVE1	BRPF1	0.267366	0.00114981
cor1522	LYVE1	BRPF3	0.228204	0.00576819
cor1523	LYVE1	BRS3	-0.0637828	0.445955
cor1524	LYVE1	BRSK1	-0.239469	0.00372016
cor1525	LYVE1	BRSK2	0.095931	0.251046
cor1526	LYVE1	BRUNOL4	0.0659765	0.430436
cor1527	LYVE1	BRUNOL5	0.0717455	0.391136
cor1528	LYVE1	BRUNOL6	-0.188387	0.0232561
cor1529	LYVE1	BRWD1	-0.276547	0.000759477
cor1530	LYVE1	BRWD2	-0.0201807	0.80961
cor1531	LYVE1	BRWD3	0.152627	0.066845
cor1532	LYVE1	BSCL2	0.278255	0.000701943
cor1533	LYVE1	BSDC1	0.358961	9.26165e-06
cor1534	LYVE1	BSG	-0.312512	0.000129781
cor1535	LYVE1	BSN	-0.22634	0.0061903
cor1536	LYVE1	BSND	-0.0960238	0.250585
cor1537	LYVE1	BST1	0.14261	0.0870532
cor1538	LYVE1	BST2	0.486556	5.4754e-10
cor1539	LYVE1	BTAF1	-0.0686844	0.411714
cor1540	LYVE1	BTBD1	-0.300137	0.000244672
cor1541	LYVE1	BTBD10	-0.107896	0.196435
cor1542	LYVE1	BTBD11	0.168959	0.0421985
cor1543	LYVE1	BTBD12	0.239298	0.00374565
cor1544	LYVE1	BTBD14A	0.606698	6.06433e-16
cor1545	LYVE1	BTBD14B	0.0178816	0.830955
cor1546	LYVE1	BTBD15	-0.263236	0.00137925
cor1547	LYVE1	BTBD16	0.035942	0.667784
cor1548	LYVE1	BTBD17	-0.0377917	0.651777
cor1549	LYVE1	BTBD3	0.0245258	0.769662
cor1550	LYVE1	BTBD6	-0.0496252	0.553342
cor1551	LYVE1	BTBD7	-0.169234	0.04186
cor1552	LYVE1	BTBD8	-0.0450776	0.590314
cor1553	LYVE1	BTBD9	-0.0983124	0.239417
cor1554	LYVE1	BTC	-0.033684	0.687528
cor1555	LYVE1	BTD	-0.303276	0.000208865
cor1556	LYVE1	BTF3	-0.0440793	0.598578
cor1557	LYVE1	BTF3L4	0.00272496	0.97405
cor1558	LYVE1	BTG1	0.0522524	0.532507
cor1559	LYVE1	BTG2	0.726615	4.45072e-25
cor1560	LYVE1	BTG3	0.350406	1.55518e-05
cor1561	LYVE1	BTG4	0.0429584	0.607918
cor1562	LYVE1	BTK	0.634811	9.98862e-18
cor1563	LYVE1	BTLA	-0.185733	0.0253082
cor1564	LYVE1	BTN1A1	-0.0270949	0.746315
cor1565	LYVE1	BTN2A1	-0.0452972	0.588503
cor1566	LYVE1	BTN2A2	0.00809778	0.92299
cor1567	LYVE1	BTN2A3	0.0194496	0.816384
cor1568	LYVE1	BTN3A1	-0.0805575	0.335442
cor1569	LYVE1	BTN3A2	0.205071	0.0133474
cor1570	LYVE1	BTN3A3	0.119788	0.151251
cor1571	LYVE1	BTNL2	0.242509	0.00329363
cor1572	LYVE1	BTNL3	0.0247929	0.767224
cor1573	LYVE1	BTNL8	0.0105657	0.899629
cor1574	LYVE1	BTNL9	0.0267707	0.749249
cor1575	LYVE1	BTRC	-0.433978	4.947e-08
cor1576	LYVE1	BUB1	-0.193315	0.0198221
cor1577	LYVE1	BUB1B	-0.0542718	0.516765
cor1578	LYVE1	BUB3	0.152495	0.0670834
cor1579	LYVE1	BUD13	-0.25011	0.00241311
cor1580	LYVE1	BUD31	-0.304905	0.000192274
cor1581	LYVE1	BVES	0.0838026	0.316273
cor1582	LYVE1	BXDC1	0.274933	0.000817746
cor1583	LYVE1	BXDC2	-0.0176141	0.833447
cor1584	LYVE1	BXDC5	-0.13535	0.104545
cor1585	LYVE1	BYSL	0.497797	1.88603e-10
cor1586	LYVE1	BZRAP1	-0.476817	1.33697e-09
cor1587	LYVE1	BZRPL1	0.101708	0.223498
cor1588	LYVE1	BZW1	0.340846	2.7271e-05
cor1589	LYVE1	BZW2	-0.351376	1.46753e-05
cor1590	LYVE1	C10ORF10	0.216988	0.00875233
cor1591	LYVE1	C10ORF104	-0.432224	5.67636e-08
cor1592	LYVE1	C10ORF107	-0.0683086	0.414283
cor1593	LYVE1	C10ORF108	0.161611	0.0521382
cor1594	LYVE1	C10ORF109	-0.167297	0.0442949
cor1595	LYVE1	C10ORF11	0.616268	1.56933e-16
cor1596	LYVE1	C10ORF110	-0.623352	5.59863e-17
cor1597	LYVE1	C10ORF111	-0.198644	0.0166108
cor1598	LYVE1	C10ORF113	0.062634	0.454207
cor1599	LYVE1	C10ORF114	-0.159503	0.0553232
cor1600	LYVE1	C10ORF115	0.0226336	0.78699
cor1601	LYVE1	C10ORF116	0.188594	0.0231019
cor1602	LYVE1	C10ORF118	-0.0102453	0.902657
cor1603	LYVE1	C10ORF119	0.300978	0.000234549
cor1604	LYVE1	C10ORF12	-0.125708	0.131911
cor1605	LYVE1	C10ORF120	0.143849	0.0843173
cor1606	LYVE1	C10ORF122	0.196679	0.0177383
cor1607	LYVE1	C10ORF125	0.522962	1.50051e-11
cor1608	LYVE1	C10ORF128	0.0891688	0.286167
cor1609	LYVE1	C10ORF129	0.0759573	0.363855
cor1610	LYVE1	C10ORF132	0.165889	0.0461389
cor1611	LYVE1	C10ORF136	0.0451047	0.590089
cor1612	LYVE1	C10ORF137	-0.400744	5.89002e-07
cor1613	LYVE1	C10ORF141	0.364296	6.65238e-06
cor1614	LYVE1	C10ORF18	-0.013534	0.871646
cor1615	LYVE1	C10ORF2	0.0665668	0.426313
cor1616	LYVE1	C10ORF21	-0.0650781	0.436754
cor1617	LYVE1	C10ORF25	-0.0155149	0.853057
cor1618	LYVE1	C10ORF26	0.621266	7.60488e-17
cor1619	LYVE1	C10ORF27	-0.0167521	0.841489
cor1620	LYVE1	C10ORF28	-0.137956	0.0979755
cor1621	LYVE1	C10ORF30	0.0486391	0.561263
cor1622	LYVE1	C10ORF31	-0.0639749	0.444584
cor1623	LYVE1	C10ORF32	-0.396935	7.69434e-07
cor1624	LYVE1	C10ORF33	-0.470885	2.27182e-09
cor1625	LYVE1	C10ORF35	-0.494258	2.64916e-10
cor1626	LYVE1	C10ORF37	-0.0918361	0.27194
cor1627	LYVE1	C10ORF39	-0.163007	0.0501135
cor1628	LYVE1	C10ORF4	-0.160558	0.0537093
cor1629	LYVE1	C10ORF41	0.319564	8.92876e-05
cor1630	LYVE1	C10ORF46	0.0910416	0.276127
cor1631	LYVE1	C10ORF47	0.219416	0.00801007
cor1632	LYVE1	C10ORF49	-0.11835	0.156255
cor1633	LYVE1	C10ORF51	0.107055	0.199969
cor1634	LYVE1	C10ORF53	0.119298	0.152942
cor1635	LYVE1	C10ORF54	0.330993	4.77432e-05
cor1636	LYVE1	C10ORF55	-0.109872	0.188318
cor1637	LYVE1	C10ORF57	-0.311667	0.000135645
cor1638	LYVE1	C10ORF58	0.0107343	0.898035
cor1639	LYVE1	C10ORF59	-0.25327	0.00211451
cor1640	LYVE1	C10ORF6	-0.290932	0.000385132
cor1641	LYVE1	C10ORF61	0.215452	0.00925284
cor1642	LYVE1	C10ORF62	-0.013763	0.869493
cor1643	LYVE1	C10ORF63	0.0782752	0.349357
cor1644	LYVE1	C10ORF64	0.0183686	0.826423
cor1645	LYVE1	C10ORF65	-0.154508	0.0635128
cor1646	LYVE1	C10ORF67	-0.348826	1.70859e-05
cor1647	LYVE1	C10ORF68	0.0212845	0.799411
cor1648	LYVE1	C10ORF71	-0.733254	1.00087e-25
cor1649	LYVE1	C10ORF72	-0.136456	0.101716
cor1650	LYVE1	C10ORF73	-0.073405	0.380244
cor1651	LYVE1	C10ORF76	-0.46894	2.69724e-09
cor1652	LYVE1	C10ORF78	-0.308266	0.00016183
cor1653	LYVE1	C10ORF79	-0.0211373	0.800769
cor1654	LYVE1	C10ORF81	-0.00842203	0.919917
cor1655	LYVE1	C10ORF82	0.0731425	0.381954
cor1656	LYVE1	C10ORF84	-0.308388	0.000160815
cor1657	LYVE1	C10ORF85	-0.00969033	0.907906
cor1658	LYVE1	C10ORF88	-0.0415337	0.619882
cor1659	LYVE1	C10ORF90	0.024738	0.767725
cor1660	LYVE1	C10ORF91	-0.113421	0.174358
cor1661	LYVE1	C10ORF92	0.0550219	0.510978
cor1662	LYVE1	C10ORF93	-0.0230882	0.782817
cor1663	LYVE1	C10ORF95	0.031276	0.708818
cor1664	LYVE1	C10ORF96	0.0335963	0.688299
cor1665	LYVE1	C10ORF97	-0.541584	2.00736e-12
cor1666	LYVE1	C10ORF99	0.0728999	0.383539
cor1667	LYVE1	C11ORF1	-0.503122	1.12298e-10
cor1668	LYVE1	C11ORF10	-0.128928	0.122221
cor1669	LYVE1	C11ORF16	-0.115508	0.166514
cor1670	LYVE1	C11ORF17	-0.45106	1.24391e-08
cor1671	LYVE1	C11ORF2	-0.0619231	0.459355
cor1672	LYVE1	C11ORF24	0.0386049	0.644789
cor1673	LYVE1	C11ORF30	0.0114931	0.890871
cor1674	LYVE1	C11ORF31	-0.289461	0.000413514
cor1675	LYVE1	C11ORF34	0.0263304	0.753239
cor1676	LYVE1	C11ORF35	0.00822215	0.921811
cor1677	LYVE1	C11ORF36	-0.0888557	0.287869
cor1678	LYVE1	C11ORF37	-0.0725941	0.385543
cor1679	LYVE1	C11ORF38	0.309259	0.000153733
cor1680	LYVE1	C11ORF39	-0.141937	0.0885704
cor1681	LYVE1	C11ORF40	0.0290791	0.72844
cor1682	LYVE1	C11ORF41	-0.120668	0.148249
cor1683	LYVE1	C11ORF42	0.248719	0.0025563
cor1684	LYVE1	C11ORF44	0.0888846	0.287712
cor1685	LYVE1	C11ORF45	-0.318534	9.43571e-05
cor1686	LYVE1	C11ORF46	-0.417485	1.74866e-07
cor1687	LYVE1	C11ORF47	-0.0572469	0.494014
cor1688	LYVE1	C11ORF48	0.295595	0.000306634
cor1689	LYVE1	C11ORF49	0.0451679	0.589569
cor1690	LYVE1	C11ORF51	-0.329168	5.28514e-05
cor1691	LYVE1	C11ORF52	0.43259	5.51604e-08
cor1692	LYVE1	C11ORF53	0.0201872	0.809549
cor1693	LYVE1	C11ORF54	-0.287228	0.000460289
cor1694	LYVE1	C11ORF55	-0.070298	0.400788
cor1695	LYVE1	C11ORF57	-0.156697	0.0598092
cor1696	LYVE1	C11ORF58	-0.0153959	0.854172
cor1697	LYVE1	C11ORF59	-0.0479205	0.567069
cor1698	LYVE1	C11ORF60	-0.433944	4.96016e-08
cor1699	LYVE1	C11ORF61	-0.0473364	0.571809
cor1700	LYVE1	C11ORF63	0.214844	0.00945775
cor1701	LYVE1	C11ORF65	-0.317036	0.000102209
cor1702	LYVE1	C11ORF66	-0.0325949	0.697127
cor1703	LYVE1	C11ORF67	0.182912	0.0276582
cor1704	LYVE1	C11ORF68	-0.329422	5.21101e-05
cor1705	LYVE1	C11ORF70	0.162169	0.0513208
cor1706	LYVE1	C11ORF71	-0.349003	1.69077e-05
cor1707	LYVE1	C11ORF72	0.20643	0.0127342
cor1708	LYVE1	C11ORF73	-0.130816	0.116801
cor1709	LYVE1	C11ORF74	-0.531456	6.08644e-12
cor1710	LYVE1	C11ORF75	0.274575	0.000831251
cor1711	LYVE1	C11ORF76	0.12055	0.148649
cor1712	LYVE1	C11ORF77	0.0354964	0.671663
cor1713	LYVE1	C11ORF80	-0.141242	0.0901586
cor1714	LYVE1	C11ORF82	0.182205	0.0282751
cor1715	LYVE1	C11ORF84	0.0825366	0.323665
cor1716	LYVE1	C11ORF85	0.112252	0.178867
cor1717	LYVE1	C11ORF87	0.21952	0.00797971
cor1718	LYVE1	C11ORF88	0.00226177	0.97846
cor1719	LYVE1	C11ORF9	-0.0697719	0.404332
cor1720	LYVE1	C12ORF10	0.187301	0.024078
cor1721	LYVE1	C12ORF11	0.0723772	0.386968
cor1722	LYVE1	C12ORF12	0.10675	0.201259
cor1723	LYVE1	C12ORF23	-0.102141	0.22152
cor1724	LYVE1	C12ORF24	-0.123212	0.139819
cor1725	LYVE1	C12ORF26	-0.399212	6.56082e-07
cor1726	LYVE1	C12ORF28	0.0657621	0.431939
cor1727	LYVE1	C12ORF29	0.127298	0.127054
cor1728	LYVE1	C12ORF30	-0.353035	1.32831e-05
cor1729	LYVE1	C12ORF31	-0.0391219	0.640363
cor1730	LYVE1	C12ORF32	0.0773205	0.355284
cor1731	LYVE1	C12ORF34	0.29862	0.000263935
cor1732	LYVE1	C12ORF35	-0.107856	0.196603
cor1733	LYVE1	C12ORF36	0.0916112	0.273121
cor1734	LYVE1	C12ORF37	0.0636175	0.447137
cor1735	LYVE1	C12ORF39	-0.492482	3.13698e-10
cor1736	LYVE1	C12ORF4	-0.244187	0.00307741
cor1737	LYVE1	C12ORF40	0.0971216	0.245184
cor1738	LYVE1	C12ORF41	-0.25488	0.00197571
cor1739	LYVE1	C12ORF42	0.00470514	0.955209
cor1740	LYVE1	C12ORF43	0.25979	0.00160183
cor1741	LYVE1	C12ORF44	0.567326	1.00688e-13
cor1742	LYVE1	C12ORF45	0.354898	1.18684e-05
cor1743	LYVE1	C12ORF47	-0.61161	3.0473e-16
cor1744	LYVE1	C12ORF48	0.211341	0.0107184
cor1745	LYVE1	C12ORF49	0.394873	8.87889e-07
cor1746	LYVE1	C12ORF5	0.280339	0.000637223
cor1747	LYVE1	C12ORF50	0.0359523	0.667694
cor1748	LYVE1	C12ORF52	-0.300482	0.00024047
cor1749	LYVE1	C12ORF53	0.164344	0.0482352
cor1750	LYVE1	C12ORF54	0.0640277	0.444208
cor1751	LYVE1	C12ORF56	-0.0127206	0.8793
cor1752	LYVE1	C12ORF57	-0.377452	2.86756e-06
cor1753	LYVE1	C12ORF59	0.136149	0.102496
cor1754	LYVE1	C12ORF60	-0.203061	0.0143017
cor1755	LYVE1	C12ORF61	0.0160702	0.847861
cor1756	LYVE1	C12ORF62	-0.424057	1.06583e-07
cor1757	LYVE1	C12ORF64	-0.0295595	0.724133
cor1758	LYVE1	C12ORF65	-0.337844	3.24095e-05
cor1759	LYVE1	C12ORF66	-0.0122879	0.883376
cor1760	LYVE1	C12ORF67	-0.105205	0.207899
cor1761	LYVE1	C12ORF69	-0.0657141	0.432276
cor1762	LYVE1	C12ORF71	0.058457	0.484914
cor1763	LYVE1	C12ORF72	-0.1355	0.104158
cor1764	LYVE1	C12ORF8	-0.054582	0.514367
cor1765	LYVE1	C13ORF1	-0.373128	3.79664e-06
cor1766	LYVE1	C13ORF15	0.56879	8.42673e-14
cor1767	LYVE1	C13ORF16	0.032406	0.698797
cor1768	LYVE1	C13ORF18	0.129032	0.121917
cor1769	LYVE1	C13ORF23	0.0244117	0.770704
cor1770	LYVE1	C13ORF25	0.245575	0.00290845
cor1771	LYVE1	C13ORF26	0.0418397	0.617304
cor1772	LYVE1	C13ORF27	0.0737189	0.378204
cor1773	LYVE1	C13ORF28	-0.0756851	0.365582
cor1774	LYVE1	C13ORF3	-0.12801	0.124927
cor1775	LYVE1	C13ORF30	-0.090074	0.281284
cor1776	LYVE1	C13ORF31	-0.0337155	0.687251
cor1777	LYVE1	C13ORF33	0.530465	6.77085e-12
cor1778	LYVE1	C13ORF34	0.35433	1.22842e-05
cor1779	LYVE1	C13ORF35	0.102526	0.219773
cor1780	LYVE1	C13ORF39	-0.0132765	0.874068
cor1781	LYVE1	C13ORF7	-0.255394	0.00193311
cor1782	LYVE1	C14ORF1	-0.104373	0.211534
cor1783	LYVE1	C14ORF100	-0.0372391	0.656542
cor1784	LYVE1	C14ORF101	-0.0113934	0.891812
cor1785	LYVE1	C14ORF102	-0.319401	9.00715e-05
cor1786	LYVE1	C14ORF104	0.0541486	0.517718
cor1787	LYVE1	C14ORF105	0.0176089	0.833496
cor1788	LYVE1	C14ORF106	-0.524645	1.25727e-11
cor1789	LYVE1	C14ORF108	-0.296249	0.00029689
cor1790	LYVE1	C14ORF11	-0.19507	0.0187102
cor1791	LYVE1	C14ORF112	-0.0847347	0.310901
cor1792	LYVE1	C14ORF115	-0.120022	0.150447
cor1793	LYVE1	C14ORF118	0.0849378	0.309739
cor1794	LYVE1	C14ORF119	-0.217032	0.00873848
cor1795	LYVE1	C14ORF121	0.0550853	0.510491
cor1796	LYVE1	C14ORF124	0.147005	0.0776558
cor1797	LYVE1	C14ORF125	-0.108297	0.194768
cor1798	LYVE1	C14ORF126	-0.000189749	0.998193
cor1799	LYVE1	C14ORF128	-0.150479	0.0708206
cor1800	LYVE1	C14ORF129	-0.035689	0.669985
cor1801	LYVE1	C14ORF131	-0.383566	1.91493e-06
cor1802	LYVE1	C14ORF132	-0.657365	2.69582e-19
cor1803	LYVE1	C14ORF133	-0.370667	4.4463e-06
cor1804	LYVE1	C14ORF135	-0.607174	5.67603e-16
cor1805	LYVE1	C14ORF138	-0.0214093	0.79826
cor1806	LYVE1	C14ORF139	0.602842	1.03222e-15
cor1807	LYVE1	C14ORF142	-0.237686	0.00399289
cor1808	LYVE1	C14ORF143	-0.124184	0.136699
cor1809	LYVE1	C14ORF144	-0.0467873	0.576282
cor1810	LYVE1	C14ORF145	0.20263	0.0145141
cor1811	LYVE1	C14ORF147	0.612159	2.81967e-16
cor1812	LYVE1	C14ORF148	0.0315232	0.706621
cor1813	LYVE1	C14ORF149	0.289286	0.000417007
cor1814	LYVE1	C14ORF151	0.270002	0.00102225
cor1815	LYVE1	C14ORF153	0.238579	0.0038541
cor1816	LYVE1	C14ORF156	-0.017541	0.834128
cor1817	LYVE1	C14ORF159	-0.557935	3.09074e-13
cor1818	LYVE1	C14ORF162	-0.0237107	0.777113
cor1819	LYVE1	C14ORF165	0.00307092	0.970757
cor1820	LYVE1	C14ORF166	-0.212606	0.0102469
cor1821	LYVE1	C14ORF166B	-0.0744146	0.373708
cor1822	LYVE1	C14ORF169	-0.152207	0.0676077
cor1823	LYVE1	C14ORF172	0.296988	0.00028623
cor1824	LYVE1	C14ORF173	0.120852	0.147626
cor1825	LYVE1	C14ORF177	0.111514	0.181762
cor1826	LYVE1	C14ORF178	-0.0295502	0.724216
cor1827	LYVE1	C14ORF179	-0.695076	3.05533e-22
cor1828	LYVE1	C14ORF180	-0.38125	2.23355e-06
cor1829	LYVE1	C14ORF181	-0.0527743	0.528416
cor1830	LYVE1	C14ORF19	-0.256397	0.00185252
cor1831	LYVE1	C14ORF2	-0.363463	7.00804e-06
cor1832	LYVE1	C14ORF21	-0.0341899	0.683085
cor1833	LYVE1	C14ORF23	-0.0318473	0.703745
cor1834	LYVE1	C14ORF28	-0.527427	9.36666e-12
cor1835	LYVE1	C14ORF32	0.247173	0.00272429
cor1836	LYVE1	C14ORF37	0.105675	0.205861
cor1837	LYVE1	C14ORF39	0.0256603	0.759325
cor1838	LYVE1	C14ORF4	0.0586247	0.483661
cor1839	LYVE1	C14ORF43	-0.360834	8.25129e-06
cor1840	LYVE1	C14ORF45	-0.428882	7.36042e-08
cor1841	LYVE1	C14ORF48	0.0344027	0.681219
cor1842	LYVE1	C14ORF49	0.0139621	0.867623
cor1843	LYVE1	C14ORF50	-0.0869701	0.298262
cor1844	LYVE1	C14ORF68	0.11119	0.18304
cor1845	LYVE1	C14ORF70	0.14125	0.0901396
cor1846	LYVE1	C14ORF72	-0.0816026	0.329189
cor1847	LYVE1	C14ORF73	-0.0272422	0.744984
cor1848	LYVE1	C14ORF78	0.240971	0.00350357
cor1849	LYVE1	C14ORF79	-0.10916	0.191213
cor1850	LYVE1	C14ORF80	0.244481	0.00304097
cor1851	LYVE1	C14ORF82	0.0613124	0.463803
cor1852	LYVE1	C14ORF85	0.125022	0.13405
cor1853	LYVE1	C14ORF93	-0.258472	0.00169527
cor1854	LYVE1	C14ORF94	-0.198835	0.0165045
cor1855	LYVE1	C15ORF15	-0.398228	7.02977e-07
cor1856	LYVE1	C15ORF17	0.424383	1.03967e-07
cor1857	LYVE1	C15ORF2	-0.0020589	0.980392
cor1858	LYVE1	C15ORF20	-0.20507	0.0133478
cor1859	LYVE1	C15ORF21	0.0138902	0.868298
cor1860	LYVE1	C15ORF23	-0.145678	0.0804024
cor1861	LYVE1	C15ORF24	0.524274	1.30736e-11
cor1862	LYVE1	C15ORF26	-0.0272663	0.744766
cor1863	LYVE1	C15ORF27	0.271071	0.000974296
cor1864	LYVE1	C15ORF28	0.0345149	0.680237
cor1865	LYVE1	C15ORF29	-0.177113	0.0330778
cor1866	LYVE1	C15ORF32	0.136456	0.101717
cor1867	LYVE1	C15ORF33	-0.145529	0.080717
cor1868	LYVE1	C15ORF37	-0.205306	0.0132394
cor1869	LYVE1	C15ORF38	-0.17369	0.0366795
cor1870	LYVE1	C15ORF39	-0.00171528	0.983664
cor1871	LYVE1	C15ORF40	-0.326947	5.97579e-05
cor1872	LYVE1	C15ORF41	0.0239568	0.774861
cor1873	LYVE1	C15ORF42	0.003752	0.964275
cor1874	LYVE1	C15ORF43	0.0717548	0.391075
cor1875	LYVE1	C15ORF44	-0.110685	0.185051
cor1876	LYVE1	C15ORF48	0.0893098	0.285403
cor1877	LYVE1	C15ORF5	-0.189456	0.0224704
cor1878	LYVE1	C15ORF51	0.0541147	0.517981
cor1879	LYVE1	C15ORF52	-0.404043	4.66085e-07
cor1880	LYVE1	C15ORF53	0.0025459	0.975755
cor1881	LYVE1	C15ORF54	0.0139149	0.868066
cor1882	LYVE1	C15ORF55	0.0442268	0.597353
cor1883	LYVE1	C15ORF56	-0.120921	0.147393
cor1884	LYVE1	C15ORF57	-0.343397	2.35183e-05
cor1885	LYVE1	C15ORF58	-0.380079	2.41312e-06
cor1886	LYVE1	C15ORF59	0.328441	5.50255e-05
cor1887	LYVE1	C15ORF60	0.0220283	0.792557
cor1888	LYVE1	C16ORF13	-0.214863	0.00945113
cor1889	LYVE1	C16ORF14	-0.237018	0.00409967
cor1890	LYVE1	C16ORF3	0.0647155	0.439319
cor1891	LYVE1	C16ORF30	0.526876	9.93089e-12
cor1892	LYVE1	C16ORF33	0.0288542	0.730459
cor1893	LYVE1	C16ORF35	0.399962	6.22375e-07
cor1894	LYVE1	C16ORF42	-0.0995965	0.233306
cor1895	LYVE1	C16ORF45	-0.233257	0.00474973
cor1896	LYVE1	C16ORF46	0.0529714	0.526875
cor1897	LYVE1	C16ORF47	-0.0479042	0.567201
cor1898	LYVE1	C16ORF48	0.0370185	0.658449
cor1899	LYVE1	C16ORF5	-0.117199	0.160352
cor1900	LYVE1	C16ORF50	0.0922754	0.269644
cor1901	LYVE1	C16ORF52	0.0521322	0.533452
cor1902	LYVE1	C16ORF53	-0.315429	0.000111307
cor1903	LYVE1	C16ORF54	-0.11166	0.181185
cor1904	LYVE1	C16ORF55	-0.0586594	0.483401
cor1905	LYVE1	C16ORF56	0.302519	0.000217025
cor1906	LYVE1	C16ORF57	0.184282	0.0264949
cor1907	LYVE1	C16ORF58	0.267699	0.00113293
cor1908	LYVE1	C16ORF59	0.227003	0.00603718
cor1909	LYVE1	C16ORF61	-0.117522	0.159193
cor1910	LYVE1	C16ORF62	-0.131645	0.11448
cor1911	LYVE1	C16ORF63	-0.36697	5.62337e-06
cor1912	LYVE1	C16ORF65	-0.00773862	0.926396
cor1913	LYVE1	C16ORF68	0.184722	0.0261303
cor1914	LYVE1	C16ORF69	0.0107801	0.897603
cor1915	LYVE1	C16ORF7	0.0761042	0.362925
cor1916	LYVE1	C16ORF70	-0.00665028	0.936724
cor1917	LYVE1	C16ORF71	0.0359262	0.667921
cor1918	LYVE1	C16ORF72	0.272641	0.000907607
cor1919	LYVE1	C16ORF73	-0.0356217	0.670571
cor1920	LYVE1	C16ORF74	-0.129504	0.120547
cor1921	LYVE1	C16ORF75	-0.274434	0.000836586
cor1922	LYVE1	C16ORF78	0.0254613	0.761135
cor1923	LYVE1	C16ORF79	-0.416302	1.90947e-07
cor1924	LYVE1	C16ORF80	-0.458173	6.8427e-09
cor1925	LYVE1	C16ORF82	-0.158018	0.0576607
cor1926	LYVE1	C16ORF84	0.128381	0.123828
cor1927	LYVE1	C16ORF85	0.0470624	0.574039
cor1928	LYVE1	C16ORF86	-0.181047	0.0293122
cor1929	LYVE1	C16ORF87	-0.336991	3.40285e-05
cor1930	LYVE1	C16ORF89	0.0970462	0.245552
cor1931	LYVE1	C16ORF90	0.203745	0.0139704
cor1932	LYVE1	C17ORF28	-0.168626	0.0426115
cor1933	LYVE1	C17ORF37	-0.0694918	0.406225
cor1934	LYVE1	C17ORF38	-0.0628833	0.452409
cor1935	LYVE1	C17ORF39	-0.214461	0.00958887
cor1936	LYVE1	C17ORF41	-0.00871394	0.917151
cor1937	LYVE1	C17ORF42	0.0478991	0.567242
cor1938	LYVE1	C17ORF44	-0.38184	2.14784e-06
cor1939	LYVE1	C17ORF45	-0.0814932	0.32984
cor1940	LYVE1	C17ORF46	-0.0352791	0.673557
cor1941	LYVE1	C17ORF47	-0.0752207	0.368539
cor1942	LYVE1	C17ORF48	-0.147059	0.0775456
cor1943	LYVE1	C17ORF49	0.19777	0.0171043
cor1944	LYVE1	C17ORF50	-0.0596952	0.475697
cor1945	LYVE1	C17ORF51	0.0855604	0.306192
cor1946	LYVE1	C17ORF53	0.389971	1.24337e-06
cor1947	LYVE1	C17ORF54	0.0767599	0.358794
cor1948	LYVE1	C17ORF55	0.156029	0.0609212
cor1949	LYVE1	C17ORF56	-0.0326487	0.696652
cor1950	LYVE1	C17ORF57	0.031039	0.710925
cor1951	LYVE1	C17ORF58	0.642315	3.10481e-18
cor1952	LYVE1	C17ORF59	-0.154547	0.0634465
cor1953	LYVE1	C17ORF60	0.590148	5.65913e-15
cor1954	LYVE1	C17ORF61	-0.534779	4.24712e-12
cor1955	LYVE1	C17ORF62	0.576846	3.11329e-14
cor1956	LYVE1	C17ORF63	0.370465	4.50403e-06
cor1957	LYVE1	C17ORF64	0.0839262	0.315557
cor1958	LYVE1	C17ORF65	-0.0335941	0.688318
cor1959	LYVE1	C17ORF66	0.0421033	0.615087
cor1960	LYVE1	C17ORF67	0.0063742	0.939346
cor1961	LYVE1	C17ORF68	0.0469643	0.574839
cor1962	LYVE1	C17ORF69	-0.301963	0.000223207
cor1963	LYVE1	C17ORF70	0.556164	3.80396e-13
cor1964	LYVE1	C17ORF71	-0.303571	0.000205771
cor1965	LYVE1	C17ORF73	0.0609582	0.466394
cor1966	LYVE1	C17ORF74	-0.105689	0.2058
cor1967	LYVE1	C17ORF75	-0.315271	0.00011224
cor1968	LYVE1	C17ORF76	-0.0596001	0.476402
cor1969	LYVE1	C17ORF77	0.0598606	0.474473
cor1970	LYVE1	C17ORF78	-0.0544724	0.515214
cor1971	LYVE1	C17ORF79	-0.252839	0.00215318
cor1972	LYVE1	C17ORF80	-0.332409	4.4103e-05
cor1973	LYVE1	C17ORF81	-0.209234	0.0115462
cor1974	LYVE1	C17ORF82	0.0896184	0.283735
cor1975	LYVE1	C17ORF85	-0.535344	3.99306e-12
cor1976	LYVE1	C17ORF87	0.450495	1.30364e-08
cor1977	LYVE1	C17ORF90	-0.440003	3.06632e-08
cor1978	LYVE1	C17ORF91	0.459102	6.32272e-09
cor1979	LYVE1	C17ORF92	0.0100799	0.904221
cor1980	LYVE1	C17ORF95	-0.219472	0.00799354
cor1981	LYVE1	C17ORF97	-0.137975	0.0979272
cor1982	LYVE1	C18ORF1	-0.344011	2.26899e-05
cor1983	LYVE1	C18ORF10	-0.35527	1.16034e-05
cor1984	LYVE1	C18ORF16	-0.13669	0.101125
cor1985	LYVE1	C18ORF19	-0.146853	0.0779659
cor1986	LYVE1	C18ORF2	-0.0559262	0.504048
cor1987	LYVE1	C18ORF20	0.117178	0.160426
cor1988	LYVE1	C18ORF21	-0.338047	3.20351e-05
cor1989	LYVE1	C18ORF22	-0.276801	0.000750639
cor1990	LYVE1	C18ORF24	0.00130246	0.987595
cor1991	LYVE1	C18ORF25	-0.0920079	0.271041
cor1992	LYVE1	C18ORF26	-0.266028	0.00122004
cor1993	LYVE1	C18ORF32	-0.194123	0.0193037
cor1994	LYVE1	C18ORF34	-0.148915	0.0738358
cor1995	LYVE1	C18ORF45	-0.0150975	0.856968
cor1996	LYVE1	C18ORF51	-0.418472	1.6245e-07
cor1997	LYVE1	C18ORF54	0.135806	0.103372
cor1998	LYVE1	C18ORF55	-0.367706	5.36782e-06
[truncated: 35,847 more rows]
