# Supplementary material for: Identification of Potential Diagnostic Biomarkers and Biological Pathways in Hypertrophic Cardiomyopathy Based on Bioinformatics Analysis
Source: Genes (Basel). 2022 Mar 17;13(3):530. doi: 10.3390/genes13030530 (PMC8951232; doi:10.3390/genes13030530)
Supplement: Supplementary file 1 [file genes-13-00530-s001.zip › genes-1608505-supplementary/Supplementary files-proof/Table S2.Genes correlated with MAFB in HCM.xls]

## Sheet: MAFB_related_genes
	gene	mRNAs	cor	p.value
cor	MAFB	7A5	0.0633585	0.448993
cor1	MAFB	A1BG	-0.00103324	0.990159
cor2	MAFB	A1CF	0.0498803	0.551302
cor3	MAFB	A26A1	0.172357	0.03817
cor4	MAFB	A26B1	0.0620176	0.458669
cor5	MAFB	A26C1B	-0.0112113	0.893531
cor6	MAFB	A26C3	0.126743	0.128736
cor7	MAFB	A2BP1	0.154089	0.0642436
cor8	MAFB	A2M	0.0493096	0.555871
cor9	MAFB	A2ML1	0.0173249	0.836143
cor10	MAFB	A3GALT2	0.0378708	0.651096
cor11	MAFB	A4GALT	0.282846	0.000566631
cor12	MAFB	A4GNT	-0.0960354	0.250528
cor13	MAFB	AAA1	-0.180243	0.0300504
cor14	MAFB	AAAS	-0.25355	0.00208978
cor15	MAFB	AACS	0.32576	6.37871e-05
cor16	MAFB	AACSL	-0.0225272	0.787968
cor17	MAFB	AADAC	0.11467	0.169631
cor18	MAFB	AADACL1	0.0357065	0.669833
cor19	MAFB	AADACL2	-0.00364932	0.965252
cor20	MAFB	AADACL3	-0.0607558	0.467878
cor21	MAFB	AADACL4	0.0637734	0.446022
cor22	MAFB	AADAT	-0.115066	0.16815
cor23	MAFB	AAK1	-0.290046	0.000401991
cor24	MAFB	AAMP	0.0666641	0.425636
cor25	MAFB	AANAT	0.0952735	0.254324
cor26	MAFB	AARS	0.327572	5.77328e-05
cor27	MAFB	AARS2	-0.181115	0.0292505
cor28	MAFB	AARSD1	-0.167341	0.0442393
cor29	MAFB	AASDH	-0.325564	6.44756e-05
cor30	MAFB	AASDHPPT	-0.334213	3.98408e-05
cor31	MAFB	AASS	0.39848	6.90645e-07
cor32	MAFB	AATF	0.301265	0.000231197
cor33	MAFB	AATK	0.0119332	0.886719
cor34	MAFB	ABAT	-0.342679	2.45212e-05
cor35	MAFB	ABCA1	-0.227844	0.0058475
cor36	MAFB	ABCA10	-0.336917	3.4172e-05
cor37	MAFB	ABCA11	-0.106022	0.20437
cor38	MAFB	ABCA12	-0.0817561	0.328277
cor39	MAFB	ABCA13	0.145788	0.080173
cor40	MAFB	ABCA2	-0.396632	7.85825e-07
cor41	MAFB	ABCA3	-0.0735891	0.379047
cor42	MAFB	ABCA4	-0.0657384	0.432105
cor43	MAFB	ABCA5	-0.419769	1.47402e-07
cor44	MAFB	ABCA6	0.0846592	0.311334
cor45	MAFB	ABCA7	-0.00902667	0.914188
cor46	MAFB	ABCA8	0.00673416	0.935928
cor47	MAFB	ABCA9	0.0839684	0.315313
cor48	MAFB	ABCB1	0.0508626	0.54348
cor49	MAFB	ABCB10	-0.0776705	0.353104
cor50	MAFB	ABCB11	0.0561603	0.502261
cor51	MAFB	ABCB4	-0.497254	1.98744e-10
cor52	MAFB	ABCB5	0.0364203	0.66363
cor53	MAFB	ABCB6	0.348685	1.72301e-05
cor54	MAFB	ABCB7	-0.343748	2.30403e-05
cor55	MAFB	ABCB8	-0.0137388	0.869721
cor56	MAFB	ABCB9	0.0957031	0.252178
cor57	MAFB	ABCC1	0.152811	0.0665125
cor58	MAFB	ABCC10	-0.100536	0.228906
cor59	MAFB	ABCC11	0.183935	0.0267857
cor60	MAFB	ABCC12	0.0893501	0.285184
cor61	MAFB	ABCC13	0.237656	0.00399765
cor62	MAFB	ABCC2	0.142588	0.0871033
cor63	MAFB	ABCC3	0.368497	5.10532e-06
cor64	MAFB	ABCC4	0.324817	6.71708e-05
cor65	MAFB	ABCC5	0.0796293	0.341058
cor66	MAFB	ABCC6	-0.114589	0.169933
cor67	MAFB	ABCC8	-0.42201	1.24493e-07
cor68	MAFB	ABCC9	-0.0576513	0.490962
cor69	MAFB	ABCD1	-0.0981439	0.240227
cor70	MAFB	ABCD2	0.0470185	0.574396
cor71	MAFB	ABCD3	0.209506	0.011436
cor72	MAFB	ABCD4	-0.101292	0.225404
cor73	MAFB	ABCE1	0.560343	2.32617e-13
cor74	MAFB	ABCF1	0.384174	1.83871e-06
cor75	MAFB	ABCF2	0.440684	2.9032e-08
cor76	MAFB	ABCF3	0.0554171	0.507943
cor77	MAFB	ABCG1	0.401454	5.60171e-07
cor78	MAFB	ABCG2	-0.423728	1.09284e-07
cor79	MAFB	ABCG4	0.0136072	0.870958
cor80	MAFB	ABCG5	-0.132494	0.112141
cor81	MAFB	ABCG8	0.0806352	0.334974
cor82	MAFB	ABHD1	-0.442999	2.40888e-08
cor83	MAFB	ABHD10	-0.4594	6.16419e-09
cor84	MAFB	ABHD11	-0.583397	1.35755e-14
cor85	MAFB	ABHD12	-0.0744888	0.373231
cor86	MAFB	ABHD12B	0.0475658	0.569945
cor87	MAFB	ABHD13	-0.160596	0.0536516
cor88	MAFB	ABHD14A	-0.0779698	0.351246
cor89	MAFB	ABHD14B	-0.249721	0.00245235
cor90	MAFB	ABHD2	0.487527	5.00126e-10
cor91	MAFB	ABHD3	0.205086	0.0133405
cor92	MAFB	ABHD4	-0.236898	0.00411908
cor93	MAFB	ABHD5	0.502673	1.17357e-10
cor94	MAFB	ABHD6	0.0773661	0.355
cor95	MAFB	ABHD7	-0.038139	0.648789
cor96	MAFB	ABHD8	-0.1929	0.0200938
cor97	MAFB	ABHD9	0.0353805	0.672673
cor98	MAFB	ABI1	0.0429395	0.608076
cor99	MAFB	ABI2	-0.187534	0.0238997
cor100	MAFB	ABI3	0.445723	1.93036e-08
cor101	MAFB	ABI3BP	-0.0352945	0.673423
cor102	MAFB	ABL1	0.630756	1.85345e-17
cor103	MAFB	ABL2	0.189656	0.0223265
cor104	MAFB	ABLIM1	-0.491005	3.60774e-10
cor105	MAFB	ABLIM2	-0.0446179	0.594112
cor106	MAFB	ABLIM3	0.100225	0.230355
cor107	MAFB	ABO	0.124502	0.135688
cor108	MAFB	ABP1	-0.146502	0.0786873
cor109	MAFB	ABR	-0.326078	6.26833e-05
cor110	MAFB	ABRA	0.342004	2.55022e-05
cor111	MAFB	ABT1	0.25336	0.00210657
cor112	MAFB	ABTB1	-0.517855	2.55058e-11
cor113	MAFB	ABTB2	0.020146	0.809931
cor114	MAFB	ACAA1	-0.22401	0.00675674
cor115	MAFB	ACAA2	-0.0573627	0.493139
cor116	MAFB	ACACA	0.0630341	0.451323
cor117	MAFB	ACACB	0.0288477	0.730517
cor118	MAFB	ACAD10	-0.551974	6.18615e-13
cor119	MAFB	ACAD11	-0.495404	2.37408e-10
cor120	MAFB	ACAD8	-0.515147	3.36717e-11
cor121	MAFB	ACAD9	0.0546917	0.513521
cor122	MAFB	ACADL	-0.554972	4.3711e-13
cor123	MAFB	ACADM	-0.587986	7.50555e-15
cor124	MAFB	ACADS	-0.0672049	0.421883
cor125	MAFB	ACADSB	-0.444861	2.07098e-08
cor126	MAFB	ACADVL	0.0662324	0.428646
cor127	MAFB	ACAN	-0.00802116	0.923717
cor128	MAFB	ACAP1	-0.0528836	0.527561
cor129	MAFB	ACAP3	0.088744	0.288478
cor130	MAFB	ACAT1	-0.546125	1.20611e-12
cor131	MAFB	ACAT2	0.331406	4.66527e-05
cor132	MAFB	ACBD3	-0.338976	3.03748e-05
cor133	MAFB	ACBD4	-0.126651	0.129013
cor134	MAFB	ACBD5	-0.357241	1.02913e-05
cor135	MAFB	ACBD6	-0.102667	0.219139
cor136	MAFB	ACBD7	0.0664742	0.426959
cor137	MAFB	ACCN1	-0.0282688	0.735723
cor138	MAFB	ACCN2	0.189421	0.0224961
cor139	MAFB	ACCN3	-0.144441	0.0830334
cor140	MAFB	ACCN4	0.0323518	0.699277
cor141	MAFB	ACCN5	0.14918	0.0733177
cor142	MAFB	ACD	0.0798773	0.339551
cor143	MAFB	ACE	-0.235182	0.00440623
cor144	MAFB	ACE2	-0.675642	1.14165e-20
cor145	MAFB	ACHE	-0.127765	0.125654
cor146	MAFB	ACIN1	-0.216553	0.00889169
cor147	MAFB	ACLY	0.549817	7.92505e-13
cor148	MAFB	ACMSD	-0.0985909	0.238082
cor149	MAFB	ACN9	-0.126137	0.130587
cor150	MAFB	ACO1	-0.504796	9.52298e-11
cor151	MAFB	ACO2	-0.278414	0.000696819
cor152	MAFB	ACOT1	-0.555263	4.22546e-13
cor153	MAFB	ACOT11	-0.182931	0.0276421
cor154	MAFB	ACOT12	-0.0512296	0.540571
cor155	MAFB	ACOT2	-0.0320679	0.70179
cor156	MAFB	ACOT4	-0.33454	3.91107e-05
cor157	MAFB	ACOT6	-0.0365212	0.662755
cor158	MAFB	ACOT7	0.523121	1.47563e-11
cor159	MAFB	ACOT8	-0.385541	1.67779e-06
cor160	MAFB	ACOT9	0.0713482	0.393771
cor161	MAFB	ACOX1	-0.371816	4.13087e-06
cor162	MAFB	ACOX2	-0.571091	6.3583e-14
cor163	MAFB	ACOX3	0.106314	0.203119
cor164	MAFB	ACOXL	0.077311	0.355343
cor165	MAFB	ACP1	-0.0165009	0.843835
cor166	MAFB	ACP2	0.0169846	0.839318
cor167	MAFB	ACP5	0.213075	0.0100771
cor168	MAFB	ACP6	-0.257104	0.00179751
cor169	MAFB	ACPL2	0.131078	0.116064
cor170	MAFB	ACPP	0.325452	6.48748e-05
cor171	MAFB	ACPT	-0.147872	0.0759019
cor172	MAFB	ACR	-0.0241494	0.7731
cor173	MAFB	ACRBP	0.200111	0.0158103
cor174	MAFB	ACRC	0.0635769	0.447428
cor175	MAFB	ACRV1	0.0660552	0.429885
cor176	MAFB	ACSBG1	-0.0889747	0.287221
cor177	MAFB	ACSBG2	0.0347422	0.678247
cor178	MAFB	ACSF3	-0.050747	0.544398
cor179	MAFB	ACSL1	-0.230023	0.00538106
cor180	MAFB	ACSL3	0.194141	0.0192919
cor181	MAFB	ACSL4	0.112051	0.179652
cor182	MAFB	ACSL5	0.56117	2.10856e-13
cor183	MAFB	ACSL6	-0.0985669	0.238197
cor184	MAFB	ACSM1	0.00322622	0.969279
cor185	MAFB	ACSM2A	-0.158582	0.0567629
cor186	MAFB	ACSM2B	0.0857427	0.305159
cor187	MAFB	ACSM3	-0.421008	1.34285e-07
cor188	MAFB	ACSM4	-0.0560581	0.50304
cor189	MAFB	ACSM5	-0.061545	0.462106
cor190	MAFB	ACSS1	-0.315046	0.000113581
cor191	MAFB	ACSS2	-0.140539	0.0917881
cor192	MAFB	ACSS3	-0.175953	0.0342628
cor193	MAFB	ACTA1	0.00650283	0.938124
cor194	MAFB	ACTA2	0.0963265	0.249088
cor195	MAFB	ACTB	0.704575	4.67912e-23
cor196	MAFB	ACTC1	0.00826895	0.921368
cor197	MAFB	ACTG1	0.65729	2.72998e-19
cor198	MAFB	ACTG2	0.279037	0.000676975
cor199	MAFB	ACTL6A	0.211643	0.0106041
cor200	MAFB	ACTL6B	0.0274727	0.742902
cor201	MAFB	ACTL7A	-0.0124249	0.882085
cor202	MAFB	ACTL7B	0.0192001	0.818698
cor203	MAFB	ACTL8	-0.0565215	0.499512
cor204	MAFB	ACTN1	0.194692	0.018945
cor205	MAFB	ACTN2	-0.622835	6.04189e-17
cor206	MAFB	ACTN3	0.0474278	0.571066
cor207	MAFB	ACTN4	0.258389	0.00170136
cor208	MAFB	ACTR10	-0.205357	0.0132162
cor209	MAFB	ACTR1A	0.0725374	0.385915
cor210	MAFB	ACTR1B	-0.309252	0.000153792
cor211	MAFB	ACTR2	0.312295	0.000131263
cor212	MAFB	ACTR3	0.186817	0.0244522
cor213	MAFB	ACTR3B	-0.108348	0.194556
cor214	MAFB	ACTR5	0.348674	1.72414e-05
cor215	MAFB	ACTR6	-0.453214	1.03944e-08
cor216	MAFB	ACTR8	-0.31952	8.94998e-05
cor217	MAFB	ACTRT1	-0.0610578	0.465665
cor218	MAFB	ACVR1	0.256783	0.00182229
cor219	MAFB	ACVR1B	0.605903	6.77054e-16
cor220	MAFB	ACVR1C	-0.132558	0.111966
cor221	MAFB	ACVR2A	-0.479179	1.07938e-09
cor222	MAFB	ACVR2B	-0.0620943	0.458112
cor223	MAFB	ACVRL1	0.452107	1.14009e-08
cor224	MAFB	ACY1	-0.031285	0.708738
cor225	MAFB	ACY3	-0.136641	0.101249
cor226	MAFB	ACYP1	-0.490873	3.65298e-10
cor227	MAFB	ACYP2	-0.556564	3.62985e-13
cor228	MAFB	ADA	0.506141	8.33593e-11
cor229	MAFB	ADAD1	0.057437	0.492579
cor230	MAFB	ADAD2	0.105059	0.208532
cor231	MAFB	ADAL	-0.577002	3.05287e-14
cor232	MAFB	ADAM10	-0.0764919	0.360479
cor233	MAFB	ADAM11	0.386656	1.55649e-06
cor234	MAFB	ADAM12	0.0660473	0.429941
cor235	MAFB	ADAM15	0.559025	2.71841e-13
cor236	MAFB	ADAM17	0.259597	0.00161522
cor237	MAFB	ADAM18	-0.00228724	0.978218
cor238	MAFB	ADAM19	0.0991977	0.235192
cor239	MAFB	ADAM2	-0.0791354	0.34407
cor240	MAFB	ADAM20	-0.234095	0.00459734
cor241	MAFB	ADAM21	-0.111113	0.183346
cor242	MAFB	ADAM22	-0.188288	0.0233296
cor243	MAFB	ADAM23	0.0951338	0.255024
cor244	MAFB	ADAM28	0.0154323	0.853831
cor245	MAFB	ADAM29	-0.0910391	0.27614
cor246	MAFB	ADAM30	-0.0527352	0.528721
cor247	MAFB	ADAM32	0.0963208	0.249116
cor248	MAFB	ADAM33	0.0222942	0.79011
cor249	MAFB	ADAM3A	-0.0549435	0.511582
cor250	MAFB	ADAM5	0.00936861	0.910951
cor251	MAFB	ADAM5P	0.0122387	0.88384
cor252	MAFB	ADAM6	-0.0416688	0.618743
cor253	MAFB	ADAM7	-0.00769573	0.926803
cor254	MAFB	ADAM8	0.257109	0.00179716
cor255	MAFB	ADAM9	0.0175232	0.834294
cor256	MAFB	ADAMDEC1	0.151594	0.0687326
cor257	MAFB	ADAMTS1	0.270337	0.001007
cor258	MAFB	ADAMTS10	0.121242	0.146313
cor259	MAFB	ADAMTS12	0.00681312	0.935178
cor260	MAFB	ADAMTS13	-0.218539	0.0082714
cor261	MAFB	ADAMTS14	0.0212581	0.799654
cor262	MAFB	ADAMTS15	-0.0259967	0.756268
cor263	MAFB	ADAMTS16	0.156406	0.0602907
cor264	MAFB	ADAMTS17	-0.160416	0.0539235
cor265	MAFB	ADAMTS18	-0.0274015	0.743545
cor266	MAFB	ADAMTS19	0.0117333	0.888605
cor267	MAFB	ADAMTS2	0.131146	0.115872
cor268	MAFB	ADAMTS20	-0.0266805	0.750067
cor269	MAFB	ADAMTS3	0.119666	0.151669
cor270	MAFB	ADAMTS4	0.173285	0.037127
cor271	MAFB	ADAMTS5	0.45939	6.169e-09
cor272	MAFB	ADAMTS6	-0.0526054	0.529738
cor273	MAFB	ADAMTS7	0.213056	0.0100839
cor274	MAFB	ADAMTS8	0.157297	0.0588253
cor275	MAFB	ADAMTS9	0.666911	5.31585e-20
cor276	MAFB	ADAMTSL1	0.0388802	0.64243
cor277	MAFB	ADAMTSL2	0.0121213	0.884947
cor278	MAFB	ADAMTSL3	-0.0712923	0.394143
cor279	MAFB	ADAMTSL4	0.106414	0.20269
cor280	MAFB	ADAMTSL5	-0.441682	2.67933e-08
cor281	MAFB	ADAP2	0.865445	9.17469e-45
cor282	MAFB	ADAR	0.213968	0.00976023
cor283	MAFB	ADARB1	0.232411	0.00490817
cor284	MAFB	ADARB2	0.0706063	0.398721
cor285	MAFB	ADAT1	0.168471	0.0428057
cor286	MAFB	ADAT3	0.40352	4.83774e-07
cor287	MAFB	ADC	-0.429353	7.09685e-08
cor288	MAFB	ADCK1	-0.176582	0.0336157
cor289	MAFB	ADCK2	0.348544	1.73742e-05
cor290	MAFB	ADCK4	0.118014	0.157443
cor291	MAFB	ADCK5	-0.363178	7.13352e-06
cor292	MAFB	ADCY1	0.36529	6.2507e-06
cor293	MAFB	ADCY2	-0.131964	0.113596
cor294	MAFB	ADCY3	0.703203	6.16356e-23
cor295	MAFB	ADCY4	0.186228	0.024914
cor296	MAFB	ADCY5	-0.256153	0.00187186
cor297	MAFB	ADCY6	-0.166714	0.0450509
cor298	MAFB	ADCY7	0.32363	7.16626e-05
cor299	MAFB	ADCY8	-0.0663895	0.42755
cor300	MAFB	ADCY9	-0.0882108	0.291396
cor301	MAFB	ADCYAP1	0.223638	0.00685129
cor302	MAFB	ADCYAP1R1	-0.0929923	0.265925
cor303	MAFB	ADD1	0.22686	0.00606994
cor304	MAFB	ADD2	-0.0529467	0.527068
cor305	MAFB	ADD3	-0.525964	1.0939e-11
cor306	MAFB	ADFP	0.6602	1.67474e-19
cor307	MAFB	ADH1A	0.300338	0.000242218
cor308	MAFB	ADH1B	0.237636	0.0040008
cor309	MAFB	ADH1C	0.229129	0.00556822
cor310	MAFB	ADH4	-0.102494	0.219917
cor311	MAFB	ADH5	-0.409073	3.2458e-07
cor312	MAFB	ADH6	-0.0464401	0.579119
cor313	MAFB	ADH7	0.0055295	0.947371
cor314	MAFB	ADHFE1	-0.551978	6.18319e-13
cor315	MAFB	ADI1	-0.383179	1.96488e-06
cor316	MAFB	ADIG	0.1247	0.135064
cor317	MAFB	ADIPOQ	0.0804893	0.335852
cor318	MAFB	ADIPOR1	-0.12377	0.138022
cor319	MAFB	ADIPOR2	0.361096	8.11865e-06
cor320	MAFB	ADK	-0.0085613	0.918597
cor321	MAFB	ADM	-0.0674893	0.419917
cor322	MAFB	ADM2	0.0546175	0.514093
cor323	MAFB	ADNP	-0.214382	0.00961609
cor324	MAFB	ADNP2	-0.0695521	0.405818
cor325	MAFB	ADO	-0.280649	0.000628061
cor326	MAFB	ADORA1	-0.124044	0.137145
cor327	MAFB	ADORA2A	-0.0448968	0.591806
cor328	MAFB	ADORA2B	-0.136513	0.101573
cor329	MAFB	ADORA3	0.407606	3.60911e-07
cor330	MAFB	ADPGK	0.555527	4.0975e-13
cor331	MAFB	ADPRH	0.0421203	0.614944
cor332	MAFB	ADPRHL1	-0.618436	1.14794e-16
cor333	MAFB	ADPRHL2	0.236403	0.00420013
cor334	MAFB	ADRA1A	0.0830086	0.320896
cor335	MAFB	ADRA1B	0.399329	6.50741e-07
cor336	MAFB	ADRA1D	0.0894717	0.284527
cor337	MAFB	ADRA2A	-0.0274712	0.742915
cor338	MAFB	ADRA2B	-0.139812	0.0934959
cor339	MAFB	ADRA2C	0.262065	0.00145153
cor340	MAFB	ADRB1	0.157878	0.0578853
cor341	MAFB	ADRB2	0.0356701	0.670149
cor342	MAFB	ADRB3	0.00766374	0.927106
cor343	MAFB	ADRBK1	0.00473428	0.954931
cor344	MAFB	ADRBK2	0.0852218	0.308117
cor345	MAFB	ADRM1	0.359576	8.91765e-06
cor346	MAFB	ADSL	0.24247	0.00329878
cor347	MAFB	ADSS	0.541295	2.07302e-12
cor348	MAFB	ADSSL1	-0.433467	5.14939e-08
cor349	MAFB	AEBP1	-0.358595	9.47192e-06
cor350	MAFB	AEBP2	-0.291249	0.000379257
cor351	MAFB	AES	-0.402908	5.05316e-07
cor352	MAFB	AFAP1	0.0218391	0.794299
cor353	MAFB	AFAP1L1	-0.465088	3.77712e-09
cor354	MAFB	AFAP1L2	-0.0177838	0.831866
cor355	MAFB	AFAR3	-0.0253014	0.762591
cor356	MAFB	AFARP1	0.0687911	0.410986
cor357	MAFB	AFF1	0.1957	0.0183241
cor358	MAFB	AFF2	-0.0937403	0.262082
cor359	MAFB	AFF3	-0.459705	6.00571e-09
cor360	MAFB	AFF4	0.267019	0.00116766
cor361	MAFB	AFG3L1	0.210891	0.0108905
cor362	MAFB	AFG3L2	-0.245899	0.00287023
cor363	MAFB	AFM	0.0470491	0.574148
cor364	MAFB	AFMID	-0.414843	2.1275e-07
cor365	MAFB	AFP	-0.0200103	0.811188
cor366	MAFB	AFTPH	-0.14315	0.085852
cor367	MAFB	AGA	-0.307135	0.000171538
cor368	MAFB	AGAP1	0.159208	0.0557805
cor369	MAFB	AGAP2	-0.107382	0.198588
cor370	MAFB	AGAP3	0.381352	2.21845e-06
cor371	MAFB	AGAP7	-0.0573487	0.493245
cor372	MAFB	AGBL1	0.13212	0.113166
cor373	MAFB	AGBL2	-0.045612	0.585911
cor374	MAFB	AGBL3	-0.161779	0.0518907
cor375	MAFB	AGBL4	0.157988	0.0577097
cor376	MAFB	AGBL5	-0.489834	4.02884e-10
cor377	MAFB	AGC1	0.00649675	0.938182
cor378	MAFB	AGER	0.00758975	0.927808
cor379	MAFB	AGFG2	0.317616	9.9099e-05
cor380	MAFB	AGGF1	-0.178176	0.032022
cor381	MAFB	AGK	-0.42827	7.71707e-08
cor382	MAFB	AGL	-0.516002	3.08548e-11
cor383	MAFB	AGMAT	-0.0242729	0.771972
cor384	MAFB	AGPAT1	-0.382179	2.1001e-06
cor385	MAFB	AGPAT2	-0.310472	0.000144361
cor386	MAFB	AGPAT3	0.223154	0.00697603
cor387	MAFB	AGPAT4	-0.00849918	0.919186
cor388	MAFB	AGPAT5	0.254705	0.00199042
cor389	MAFB	AGPAT6	0.0835614	0.317673
cor390	MAFB	AGPAT9	-0.354945	1.18345e-05
cor391	MAFB	AGPS	0.127461	0.126566
cor392	MAFB	AGR2	-0.133894	0.108367
cor393	MAFB	AGR3	-0.100102	0.230929
cor394	MAFB	AGRN	-0.386946	1.52639e-06
cor395	MAFB	AGRP	0.0861302	0.302971
cor396	MAFB	AGT	0.353312	1.30628e-05
cor397	MAFB	AGTPBP1	0.295419	0.000309295
cor398	MAFB	AGTR1	0.562609	1.77651e-13
cor399	MAFB	AGTR2	-0.08429	0.313456
cor400	MAFB	AGTRAP	0.152433	0.0671968
cor401	MAFB	AGXT	0.0646248	0.439962
cor402	MAFB	AGXT2	0.0657321	0.432149
cor403	MAFB	AGXT2L1	0.643381	2.62288e-18
cor404	MAFB	AGXT2L2	0.120978	0.147201
cor405	MAFB	AHCTF1	0.214888	0.00944285
cor406	MAFB	AHCY	0.372063	4.06581e-06
cor407	MAFB	AHCYL1	-0.047702	0.56884
cor408	MAFB	AHCYL2	-0.0322578	0.700109
cor409	MAFB	AHDC1	0.0887067	0.288681
cor410	MAFB	AHI1	-0.0333363	0.690587
cor411	MAFB	AHNAK	-0.327679	5.73915e-05
cor412	MAFB	AHR	0.0811964	0.33161
cor413	MAFB	AHRR	0.00254626	0.975752
cor414	MAFB	AHSA1	0.0641579	0.443279
cor415	MAFB	AHSA2	-0.295028	0.000315307
cor416	MAFB	AHSG	-0.188366	0.0232715
cor417	MAFB	AICDA	-0.092758	0.267136
cor418	MAFB	AIF1	0.843163	2.28391e-40
cor419	MAFB	AIFM1	-0.31507	0.000113442
cor420	MAFB	AIFM2	-0.21499	0.00940825
cor421	MAFB	AIFM3	0.0516696	0.537095
cor422	MAFB	AIG1	-0.419046	1.55619e-07
cor423	MAFB	AIM1	0.0784343	0.348375
cor424	MAFB	AIM1L	0.146205	0.0793035
cor425	MAFB	AIM2	0.0312101	0.709403
cor426	MAFB	AIP	0.0669762	0.423468
cor427	MAFB	AIPL1	0.11717	0.160455
cor428	MAFB	AIRE	0.0239206	0.775192
cor429	MAFB	AJAP1	-0.0824922	0.323926
cor430	MAFB	AK1	-0.199379	0.0162058
cor431	MAFB	AK2	0.335476	3.70923e-05
cor432	MAFB	AK3	-0.404878	4.39073e-07
cor433	MAFB	AK3L1	-0.572756	5.17873e-14
cor434	MAFB	AK5	-0.138596	0.0964119
cor435	MAFB	AK7	0.0786689	0.346931
cor436	MAFB	AKAP1	-0.385724	1.65729e-06
cor437	MAFB	AKAP10	-0.0572462	0.494019
cor438	MAFB	AKAP11	-0.409543	3.13692e-07
cor439	MAFB	AKAP12	0.43408	4.9075e-08
cor440	MAFB	AKAP13	-0.217734	0.00851803
cor441	MAFB	AKAP14	0.100377	0.229643
cor442	MAFB	AKAP2	0.144246	0.083454
cor443	MAFB	AKAP3	-0.0561931	0.502011
cor444	MAFB	AKAP4	-0.0170883	0.838351
cor445	MAFB	AKAP5	-0.0177462	0.832217
cor446	MAFB	AKAP6	-0.355694	1.13085e-05
cor447	MAFB	AKAP7	-0.229114	0.00557153
cor448	MAFB	AKAP8	0.51622	3.01733e-11
cor449	MAFB	AKAP8L	0.233714	0.00466605
cor450	MAFB	AKAP9	-0.172137	0.0384206
cor451	MAFB	AKIRIN1	0.244279	0.00306593
cor452	MAFB	AKIRIN2	0.127394	0.126765
cor453	MAFB	AKNA	0.37924	2.55019e-06
cor454	MAFB	AKR1A1	0.547842	9.92718e-13
cor455	MAFB	AKR1B1	0.119689	0.151592
cor456	MAFB	AKR1B10	0.215464	0.00924874
cor457	MAFB	AKR1C1	-0.0985491	0.238282
cor458	MAFB	AKR1C2	0.354736	1.19857e-05
cor459	MAFB	AKR1C3	0.399271	6.53366e-07
cor460	MAFB	AKR1C4	0.61817	1.19292e-16
cor461	MAFB	AKR1CL1	-0.0143356	0.864115
cor462	MAFB	AKR1CL2	0.00314239	0.970077
cor463	MAFB	AKR1D1	0.149254	0.0731737
cor464	MAFB	AKR7A2	-0.503467	1.08554e-10
cor465	MAFB	AKR7A3	-0.549008	8.69319e-13
cor466	MAFB	AKT1	-0.210234	0.0111465
cor467	MAFB	AKT1S1	-0.126964	0.128063
cor468	MAFB	AKT2	-0.176675	0.0335214
cor469	MAFB	AKT3	0.150001	0.0717315
cor470	MAFB	AKTIP	0.199739	0.0160103
cor471	MAFB	ALAD	-0.118938	0.154196
cor472	MAFB	ALAS1	-0.121436	0.145664
cor473	MAFB	ALAS2	-0.157256	0.0588921
cor474	MAFB	ALB	0.0102158	0.902936
cor475	MAFB	ALCAM	0.1136	0.173673
cor476	MAFB	ALDH16A1	0.55105	6.87989e-13
cor477	MAFB	ALDH18A1	0.316726	0.000103906
cor478	MAFB	ALDH1A1	-0.0840784	0.314677
cor479	MAFB	ALDH1A2	-0.236862	0.00412499
cor480	MAFB	ALDH1A3	0.681316	4.08275e-21
cor481	MAFB	ALDH1B1	0.174051	0.0362849
cor482	MAFB	ALDH1L1	-0.0925061	0.268443
cor483	MAFB	ALDH1L2	0.353188	1.31606e-05
cor484	MAFB	ALDH2	-0.398238	7.0248e-07
cor485	MAFB	ALDH3A1	-0.00390766	0.962794
cor486	MAFB	ALDH3A2	-0.270182	0.00101401
cor487	MAFB	ALDH3B1	-0.225113	0.00648301
cor488	MAFB	ALDH3B2	-0.092066	0.270737
cor489	MAFB	ALDH4A1	-0.68318	2.8978e-21
cor490	MAFB	ALDH5A1	-0.615052	1.868e-16
cor491	MAFB	ALDH6A1	-0.599188	1.6976e-15
cor492	MAFB	ALDH7A1	-0.489752	4.05981e-10
cor493	MAFB	ALDH8A1	0.214288	0.00964874
cor494	MAFB	ALDH9A1	-0.261101	0.00151353
cor495	MAFB	ALDOA	0.147937	0.0757727
cor496	MAFB	ALDOB	0.131935	0.113676
cor497	MAFB	ALDOC	-0.326974	5.9668e-05
cor498	MAFB	ALG1	0.304216	0.000199138
cor499	MAFB	ALG10B	0.064754	0.439046
cor500	MAFB	ALG11	0.0187831	0.82257
cor501	MAFB	ALG12	0.0601155	0.47259
cor502	MAFB	ALG13	0.649319	1.01291e-18
cor503	MAFB	ALG14	-0.052408	0.531286
cor504	MAFB	ALG2	0.301853	0.000224451
cor505	MAFB	ALG3	0.683677	2.64322e-21
cor506	MAFB	ALG5	0.338209	3.17404e-05
cor507	MAFB	ALG6	0.0599152	0.474069
cor508	MAFB	ALG8	0.434888	4.60483e-08
cor509	MAFB	ALG9	0.451005	1.24957e-08
cor510	MAFB	ALK	0.104221	0.212204
cor511	MAFB	ALKBH1	0.156578	0.0600065
cor512	MAFB	ALKBH2	0.335824	3.63659e-05
cor513	MAFB	ALKBH3	0.331009	4.76984e-05
cor514	MAFB	ALKBH4	0.0436906	0.601809
cor515	MAFB	ALKBH5	-0.0720686	0.389001
cor516	MAFB	ALKBH6	-0.236693	0.0041525
cor517	MAFB	ALKBH7	-0.289745	0.000407869
cor518	MAFB	ALKBH8	0.0455024	0.586813
cor519	MAFB	ALLC	-0.0544335	0.515514
cor520	MAFB	ALMS1	-0.0677476	0.418136
cor521	MAFB	ALOX12	0.0392865	0.638956
cor522	MAFB	ALOX12B	0.00302508	0.971193
cor523	MAFB	ALOX12P2	-0.00407704	0.961183
cor524	MAFB	ALOX15	-0.059878	0.474344
cor525	MAFB	ALOX15B	0.287391	0.000456713
cor526	MAFB	ALOX5	0.863477	2.40747e-44
cor527	MAFB	ALOX5AP	0.872051	3.20462e-46
cor528	MAFB	ALOXE3	0.0843038	0.313377
cor529	MAFB	ALPI	-0.120054	0.15034
cor530	MAFB	ALPK1	0.555439	4.13965e-13
cor531	MAFB	ALPK2	-0.283055	0.000561075
cor532	MAFB	ALPK3	-0.24912	0.00251417
cor533	MAFB	ALPL	0.548513	9.19725e-13
cor534	MAFB	ALPP	0.0108369	0.897066
cor535	MAFB	ALPPL2	0.0617107	0.460899
cor536	MAFB	ALS2	-0.622947	5.94261e-17
cor537	MAFB	ALS2CL	0.191826	0.0208102
cor538	MAFB	ALS2CR11	0.0388522	0.64267
cor539	MAFB	ALS2CR12	-0.180415	0.0298908
cor540	MAFB	ALS2CR13	-0.5243	1.30376e-11
cor541	MAFB	ALS2CR14	0.0654858	0.43388
cor542	MAFB	ALS2CR16	-0.283828	0.000541008
cor543	MAFB	ALS2CR4	-0.390505	1.19889e-06
cor544	MAFB	ALS2CR8	-0.452102	1.14062e-08
cor545	MAFB	ALX3	-0.0841035	0.314532
cor546	MAFB	ALX4	-0.0291033	0.728223
cor547	MAFB	AMAC1	-0.105548	0.206409
cor548	MAFB	AMAC1L1	-0.0897992	0.282761
cor549	MAFB	AMAC1L2	0.0327233	0.695993
cor550	MAFB	AMACR	-0.29023	0.000398443
cor551	MAFB	AMBN	-0.229149	0.00556399
cor552	MAFB	AMBP	0.0142703	0.864728
cor553	MAFB	AMBRA1	-0.119967	0.150636
cor554	MAFB	AMD1	0.375403	3.2771e-06
cor555	MAFB	AMDHD1	0.16836	0.0429449
cor556	MAFB	AMDHD2	0.240245	0.00360685
cor557	MAFB	AMELX	-0.0887686	0.288344
cor558	MAFB	AMELY	0.0617899	0.460323
cor559	MAFB	AMFR	0.151322	0.0692384
cor560	MAFB	AMH	-0.0865597	0.300557
cor561	MAFB	AMHR2	-0.52303	1.48972e-11
cor562	MAFB	AMICA1	0.233359	0.00473107
cor563	MAFB	AMIGO1	-0.116716	0.162094
cor564	MAFB	AMIGO2	-0.180854	0.0294876
cor565	MAFB	AMIGO3	-0.0390852	0.640677
cor566	MAFB	AMMECR1	0.443315	2.34797e-08
cor567	MAFB	AMMECR1L	0.037757	0.652076
cor568	MAFB	AMN	-0.00319261	0.969599
cor569	MAFB	AMN1	-0.186411	0.0247698
cor570	MAFB	AMOT	-0.189189	0.0226644
cor571	MAFB	AMOTL1	0.120716	0.148084
cor572	MAFB	AMOTL2	-0.149432	0.0728273
cor573	MAFB	AMPD1	0.0354563	0.672012
cor574	MAFB	AMPD2	-0.020247	0.808997
cor575	MAFB	AMPD3	0.21949	0.00798828
cor576	MAFB	AMPH	-0.383024	1.98533e-06
cor577	MAFB	AMT	-0.494481	2.59337e-10
cor578	MAFB	AMTN	-0.109866	0.188343
cor579	MAFB	AMY1A	0.418391	1.6343e-07
cor580	MAFB	AMY1B	-0.124889	0.134469
cor581	MAFB	AMY1C	0.488034	4.77007e-10
cor582	MAFB	AMY2A	-0.550847	7.0426e-13
cor583	MAFB	AMY2B	-0.458593	6.60298e-09
cor584	MAFB	AMZ1	-0.156365	0.0603602
cor585	MAFB	AMZ2	-0.627341	3.0975e-17
cor586	MAFB	ANAPC1	-0.0401723	0.631409
cor587	MAFB	ANAPC10	-0.335713	3.65962e-05
cor588	MAFB	ANAPC11	-0.189075	0.022748
cor589	MAFB	ANAPC13	-0.432127	5.71946e-08
cor590	MAFB	ANAPC2	0.165458	0.0467156
cor591	MAFB	ANAPC4	-0.238222	0.00390917
cor592	MAFB	ANAPC5	0.0210881	0.801223
cor593	MAFB	ANAPC7	0.245739	0.00288901
cor594	MAFB	ANG	0.156769	0.0596901
cor595	MAFB	ANGEL1	-0.0268177	0.748824
cor596	MAFB	ANGEL2	-0.264949	0.00127946
cor597	MAFB	ANGPT1	0.197917	0.0170204
cor598	MAFB	ANGPT2	0.430369	6.55929e-08
cor599	MAFB	ANGPT4	0.0687736	0.411105
cor600	MAFB	ANGPTL1	-0.286216	0.000483065
cor601	MAFB	ANGPTL2	-0.256565	0.00183926
cor602	MAFB	ANGPTL3	0.00504487	0.951978
cor603	MAFB	ANGPTL4	0.532792	5.26913e-12
cor604	MAFB	ANGPTL5	-0.0875123	0.295249
cor605	MAFB	ANGPTL6	-0.0100518	0.904487
cor606	MAFB	ANGPTL7	-0.431085	6.20356e-08
cor607	MAFB	ANK1	-0.536182	3.64402e-12
cor608	MAFB	ANK2	-0.598893	1.76671e-15
cor609	MAFB	ANK3	-0.0713403	0.393824
cor610	MAFB	ANKAR	-0.371941	4.09783e-06
cor611	MAFB	ANKDD1A	0.349597	1.63206e-05
cor612	MAFB	ANKFN1	0.0789261	0.345352
cor613	MAFB	ANKFY1	0.0458875	0.583648
cor614	MAFB	ANKH	-0.240574	0.00355974
cor615	MAFB	ANKHD1	-0.0840179	0.315026
cor616	MAFB	ANKHD1-EIF4EBP3	0.0265161	0.751556
cor617	MAFB	ANKK1	0.0318039	0.704131
cor618	MAFB	ANKMY1	-0.0471111	0.573642
cor619	MAFB	ANKMY2	-0.74701	3.92524e-27
cor620	MAFB	ANKRA2	-0.586218	9.44116e-15
cor621	MAFB	ANKRD1	0.0122827	0.883425
cor622	MAFB	ANKRD10	0.175052	0.0352084
cor623	MAFB	ANKRD11	0.0575767	0.491525
cor624	MAFB	ANKRD12	-0.305162	0.00018977
cor625	MAFB	ANKRD13A	0.625913	3.83227e-17
cor626	MAFB	ANKRD13B	0.183781	0.0269155
cor627	MAFB	ANKRD13C	0.163179	0.0498684
cor628	MAFB	ANKRD13D	0.188747	0.0229891
cor629	MAFB	ANKRD16	-0.142638	0.0869919
cor630	MAFB	ANKRD17	0.0116275	0.889603
cor631	MAFB	ANKRD19	-0.0250457	0.76492
cor632	MAFB	ANKRD2	0.0315452	0.706426
cor633	MAFB	ANKRD20A1	-0.251581	0.00226965
cor634	MAFB	ANKRD20A3	-0.0591196	0.47997
cor635	MAFB	ANKRD20B	-0.117542	0.159122
cor636	MAFB	ANKRD21	-0.0984009	0.238993
cor637	MAFB	ANKRD22	0.354837	1.19127e-05
cor638	MAFB	ANKRD23	-0.45886	6.45411e-09
cor639	MAFB	ANKRD24	-0.313592	0.00012263
cor640	MAFB	ANKRD26	-0.278875	0.000682104
cor641	MAFB	ANKRD27	-0.277331	0.000732548
cor642	MAFB	ANKRD28	0.180266	0.0300291
cor643	MAFB	ANKRD29	-0.308855	0.000156985
cor644	MAFB	ANKRD30A	0.170024	0.040899
cor645	MAFB	ANKRD30B	0.0250431	0.764943
cor646	MAFB	ANKRD31	0.0529278	0.527216
cor647	MAFB	ANKRD32	-0.3373	3.3433e-05
cor648	MAFB	ANKRD33	-0.0863376	0.301804
cor649	MAFB	ANKRD34A	0.0248212	0.766966
cor650	MAFB	ANKRD34B	0.0165762	0.843132
cor651	MAFB	ANKRD34C	0.00806306	0.923319
cor652	MAFB	ANKRD35	0.258388	0.00170143
cor653	MAFB	ANKRD36	-0.0050245	0.952172
cor654	MAFB	ANKRD36B	-0.182178	0.0282995
cor655	MAFB	ANKRD37	0.311096	0.000139745
cor656	MAFB	ANKRD38	-0.107816	0.196772
cor657	MAFB	ANKRD39	-0.399399	6.47513e-07
cor658	MAFB	ANKRD40	-0.289031	0.000422165
cor659	MAFB	ANKRD41	-0.102434	0.220189
cor660	MAFB	ANKRD42	-0.0143019	0.864432
cor661	MAFB	ANKRD43	-0.205599	0.0131059
cor662	MAFB	ANKRD44	0.205578	0.0131155
cor663	MAFB	ANKRD45	0.0439086	0.599996
cor664	MAFB	ANKRD46	-0.567014	1.04569e-13
cor665	MAFB	ANKRD47	0.126368	0.129879
cor666	MAFB	ANKRD49	0.133959	0.108192
cor667	MAFB	ANKRD5	0.108577	0.19361
cor668	MAFB	ANKRD50	-0.181657	0.0287618
cor669	MAFB	ANKRD53	0.0886296	0.289103
cor670	MAFB	ANKRD54	-0.145819	0.0801085
cor671	MAFB	ANKRD55	0.0991925	0.235217
cor672	MAFB	ANKRD56	0.0612245	0.464446
cor673	MAFB	ANKRD57	0.368105	5.23358e-06
cor674	MAFB	ANKRD58	0.166858	0.0448639
cor675	MAFB	ANKRD6	-0.456531	7.86447e-09
cor676	MAFB	ANKRD7	-0.0439276	0.599838
cor677	MAFB	ANKRD9	-0.0443536	0.596301
cor678	MAFB	ANKS1A	-0.309755	0.000149831
cor679	MAFB	ANKS1B	-0.0878729	0.293256
cor680	MAFB	ANKS3	-0.059426	0.477693
cor681	MAFB	ANKS4B	-0.0450369	0.590649
cor682	MAFB	ANKS6	0.080927	0.333222
cor683	MAFB	ANKZF1	-0.439647	3.15504e-08
cor684	MAFB	ANLN	0.0802303	0.337415
cor685	MAFB	ANO10	0.28966	0.000409558
cor686	MAFB	ANO4	0.111503	0.181803
cor687	MAFB	ANO5	-0.378473	2.682e-06
cor688	MAFB	ANO6	0.160374	0.053987
cor689	MAFB	ANO7	0.277595	0.000723693
cor690	MAFB	ANO8	-0.0174581	0.834902
cor691	MAFB	ANO9	0.0604893	0.469836
cor692	MAFB	ANP32A	-0.374509	3.47252e-06
cor693	MAFB	ANP32B	-0.166795	0.0449459
cor694	MAFB	ANP32C	-0.428682	7.47538e-08
cor695	MAFB	ANP32D	0.00246004	0.976572
cor696	MAFB	ANP32E	-0.0360859	0.666533
cor697	MAFB	ANPEP	0.6614	1.36714e-19
cor698	MAFB	ANRIL	0.148292	0.0750632
cor699	MAFB	ANTXR1	-0.299336	0.000254666
cor700	MAFB	ANTXR2	-0.585291	1.06421e-14
cor701	MAFB	ANTXRL	0.0250274	0.765086
cor702	MAFB	ANUBL1	-0.102047	0.221948
cor703	MAFB	ANXA1	0.536923	3.35973e-12
cor704	MAFB	ANXA10	-0.0724311	0.386613
cor705	MAFB	ANXA11	-0.00859991	0.918231
cor706	MAFB	ANXA13	-0.129826	0.119619
cor707	MAFB	ANXA2	0.711238	1.19921e-23
cor708	MAFB	ANXA2P1	0.45153	1.19626e-08
cor709	MAFB	ANXA2P3	0.461381	5.20278e-09
cor710	MAFB	ANXA3	0.0238269	0.776049
cor711	MAFB	ANXA4	-0.0955097	0.253142
cor712	MAFB	ANXA5	0.648089	1.23563e-18
cor713	MAFB	ANXA6	-0.273116	0.000888281
cor714	MAFB	ANXA7	-0.420508	1.39437e-07
cor715	MAFB	ANXA8	0.0412681	0.622123
cor716	MAFB	ANXA8L2	-0.0618288	0.46004
cor717	MAFB	ANXA9	-0.0715309	0.392558
cor718	MAFB	AOAH	0.471389	2.17251e-09
cor719	MAFB	AOC2	-0.0721158	0.38869
cor720	MAFB	AOC3	0.0555637	0.506819
cor721	MAFB	AOF1	-0.00873722	0.91693
cor722	MAFB	AOF2	0.109096	0.191477
cor723	MAFB	AOX1	0.602003	1.15784e-15
cor724	MAFB	AOX2P	0.00963095	0.908468
cor725	MAFB	AP1B1	0.521121	1.81852e-11
cor726	MAFB	AP1G1	0.384002	1.85998e-06
cor727	MAFB	AP1G2	0.378874	2.61229e-06
cor728	MAFB	AP1GBP1	0.0594894	0.477223
cor729	MAFB	AP1M1	0.368665	5.05093e-06
cor730	MAFB	AP1M2	0.0284768	0.733851
cor731	MAFB	AP1S1	-0.0945694	0.257866
cor732	MAFB	AP1S2	-0.044733	0.59316
cor733	MAFB	AP1S3	0.00936656	0.91097
cor734	MAFB	AP2A1	0.108132	0.195455
cor735	MAFB	AP2A2	0.177049	0.0331419
cor736	MAFB	AP2B1	-0.326739	6.04458e-05
cor737	MAFB	AP2M1	-0.515164	3.36161e-11
cor738	MAFB	AP2S1	0.440202	3.01788e-08
cor739	MAFB	AP3B1	0.259053	0.00165346
cor740	MAFB	AP3B2	0.0188178	0.822247
cor741	MAFB	AP3D1	0.221299	0.00747333
cor742	MAFB	AP3M1	0.171798	0.0388091
cor743	MAFB	AP3M2	-0.756953	3.30697e-28
cor744	MAFB	AP3S1	0.279609	0.000659248
cor745	MAFB	AP3S2	-0.524619	1.2607e-11
cor746	MAFB	AP4B1	-0.392171	1.06973e-06
cor747	MAFB	AP4E1	-0.0731944	0.381616
cor748	MAFB	AP4M1	-0.0589334	0.481356
cor749	MAFB	AP4S1	-0.100228	0.230342
cor750	MAFB	APAF1	0.383839	1.88028e-06
cor751	MAFB	APBA1	0.0103045	0.902097
cor752	MAFB	APBA2	-0.0970342	0.245611
cor753	MAFB	APBA2BP	-0.231506	0.00508275
cor754	MAFB	APBA3	0.406785	3.82932e-07
cor755	MAFB	APBB1	-0.0800659	0.338409
cor756	MAFB	APBB1IP	0.727284	3.83726e-25
cor757	MAFB	APBB2	-0.17445	0.035853
cor758	MAFB	APBB3	-0.589836	5.89509e-15
cor759	MAFB	APC	-0.15106	0.0697271
cor760	MAFB	APC2	0.0593938	0.477932
cor761	MAFB	APCDD1	-0.300719	0.000237629
cor762	MAFB	APCDD1L	-0.639826	4.59074e-18
cor763	MAFB	APCS	-0.00610867	0.941868
cor764	MAFB	APEG1	-0.456291	8.02568e-09
cor765	MAFB	APEH	-0.253418	0.00210145
cor766	MAFB	APEX1	0.455629	8.48672e-09
cor767	MAFB	APEX2	0.218598	0.00825365
cor768	MAFB	APH1A	0.143563	0.0849431
cor769	MAFB	APH1B	0.209827	0.0113076
cor770	MAFB	API5	0.033178	0.691981
cor771	MAFB	APIP	-0.293257	0.000343926
cor772	MAFB	APITD1	-0.450034	1.35431e-08
cor773	MAFB	APLN	-0.0316734	0.705288
cor774	MAFB	APLNR	-0.109351	0.190436
cor775	MAFB	APLP1	-0.445895	1.90344e-08
cor776	MAFB	APLP2	-0.523172	1.46784e-11
cor777	MAFB	APM-1	-0.176255	0.0339512
cor778	MAFB	APOA1	-0.607962	5.08566e-16
cor779	MAFB	APOA1BP	-0.0730096	0.382822
cor780	MAFB	APOA2	0.079313	0.342985
cor781	MAFB	APOA4	0.129607	0.120248
cor782	MAFB	APOA5	0.00303041	0.971143
cor783	MAFB	APOB	0.143441	0.0852101
cor784	MAFB	APOB48R	0.244826	0.00299864
cor785	MAFB	APOBEC1	-0.0326696	0.696467
cor786	MAFB	APOBEC2	-0.0914155	0.274151
cor787	MAFB	APOBEC3A	0.293384	0.000341786
cor788	MAFB	APOBEC3B	0.0741791	0.375226
cor789	MAFB	APOBEC3C	-0.207173	0.0124094
cor790	MAFB	APOBEC3D	0.150422	0.0709289
cor791	MAFB	APOBEC3F	-0.611542	3.07673e-16
cor792	MAFB	APOBEC3G	0.00926609	0.911922
cor793	MAFB	APOBEC3H	0.192329	0.020472
cor794	MAFB	APOBEC4	-0.0966553	0.247468
cor795	MAFB	APOC1	0.0605062	0.469712
cor796	MAFB	APOC2	-0.0203018	0.808489
cor797	MAFB	APOC3	0.160659	0.0535567
cor798	MAFB	APOC4	0.0585904	0.483917
cor799	MAFB	APOD	-0.112604	0.177501
cor800	MAFB	APOE	-0.283223	0.000556652
cor801	MAFB	APOF	0.0598602	0.474476
cor802	MAFB	APOH	0.194456	0.0190926
cor803	MAFB	APOL1	0.233128	0.00477357
cor804	MAFB	APOL2	0.160356	0.0540145
cor805	MAFB	APOL3	0.465604	3.61142e-09
cor806	MAFB	APOL4	0.0881111	0.291944
cor807	MAFB	APOL5	-0.114368	0.170765
cor808	MAFB	APOL6	0.210717	0.0109579
cor809	MAFB	APOLD1	0.570191	7.10059e-14
cor810	MAFB	APOM	-0.516661	2.88379e-11
cor811	MAFB	APOO	-0.309969	0.000148178
cor812	MAFB	APOOL	0.243222	0.00320007
cor813	MAFB	APP	-0.470943	2.26019e-09
cor814	MAFB	APPBP2	-0.0449537	0.591336
cor815	MAFB	APPL1	-0.390023	1.23897e-06
cor816	MAFB	APPL2	0.23412	0.00459299
cor817	MAFB	APRIN	0.0135693	0.871315
cor818	MAFB	APRT	0.541866	1.94525e-12
cor819	MAFB	APTX	-0.214038	0.00973567
cor820	MAFB	AQP1	-0.0265711	0.751057
cor821	MAFB	AQP10	-0.521407	1.7651e-11
cor822	MAFB	AQP11	0.03997	0.633129
cor823	MAFB	AQP12A	-0.0331742	0.692015
cor824	MAFB	AQP2	-0.0531594	0.525407
cor825	MAFB	AQP3	-0.0162216	0.846445
cor826	MAFB	AQP4	0.355815	1.1226e-05
cor827	MAFB	AQP5	0.0526103	0.5297
cor828	MAFB	AQP6	-0.159797	0.0548687
cor829	MAFB	AQP7	-0.404608	4.47646e-07
cor830	MAFB	AQP7P2	-0.420938	1.34994e-07
cor831	MAFB	AQP8	0.0879824	0.292653
cor832	MAFB	AQP9	0.67276	1.90802e-20
cor833	MAFB	AQR	0.34683	1.92288e-05
cor834	MAFB	AR	-0.189004	0.0228
cor835	MAFB	ARAF	0.408654	3.34585e-07
cor836	MAFB	ARC	0.342128	2.53203e-05
cor837	MAFB	ARCN1	0.291551	0.000373722
cor838	MAFB	ARD1A	0.431293	6.10409e-08
cor839	MAFB	AREG	0.0757791	0.364985
cor840	MAFB	ARF1	0.0702093	0.401385
cor841	MAFB	ARF3	0.705296	4.04506e-23
cor842	MAFB	ARF4	0.278104	0.000706868
cor843	MAFB	ARF5	0.0928369	0.266728
cor844	MAFB	ARF6	-0.0274519	0.743089
cor845	MAFB	ARFGAP1	0.116723	0.162068
cor846	MAFB	ARFGAP2	-0.127774	0.12563
cor847	MAFB	ARFGAP3	0.518824	2.30795e-11
cor848	MAFB	ARFGEF1	-0.157666	0.0582271
cor849	MAFB	ARFGEF2	0.224181	0.00671369
cor850	MAFB	ARFIP1	-0.234886	0.00445761
cor851	MAFB	ARFIP2	-0.0771597	0.356288
cor852	MAFB	ARFRP1	-0.0736976	0.378343
cor853	MAFB	ARG1	0.169295	0.0417851
cor854	MAFB	ARG2	0.452027	1.1477e-08
cor855	MAFB	ARG99	0.192877	0.020109
cor856	MAFB	ARGFX	0.15599	0.0609857
cor857	MAFB	ARGFXP2	0.0457045	0.58515
cor858	MAFB	ARGLU1	-0.366864	5.66111e-06
cor859	MAFB	ARHGAP1	-0.5805	1.96398e-14
cor860	MAFB	ARHGAP10	-0.43823	3.53314e-08
cor861	MAFB	ARHGAP11A	0.338287	3.1598e-05
cor862	MAFB	ARHGAP11B	-0.0256317	0.759585
cor863	MAFB	ARHGAP12	-0.570956	6.46423e-14
cor864	MAFB	ARHGAP15	0.168994	0.0421549
cor865	MAFB	ARHGAP17	-0.126453	0.129617
cor866	MAFB	ARHGAP18	0.148589	0.0744754
cor867	MAFB	ARHGAP19	-0.324119	6.97805e-05
cor868	MAFB	ARHGAP20	0.0438046	0.60086
cor869	MAFB	ARHGAP21	-0.164774	0.0476444
cor870	MAFB	ARHGAP22	0.111145	0.183219
cor871	MAFB	ARHGAP23	0.130759	0.116962
cor872	MAFB	ARHGAP24	-0.610904	3.36638e-16
cor873	MAFB	ARHGAP25	-0.00948612	0.909839
cor874	MAFB	ARHGAP26	0.212871	0.0101505
cor875	MAFB	ARHGAP27	0.0855456	0.306276
cor876	MAFB	ARHGAP28	-0.18041	0.0298953
cor877	MAFB	ARHGAP29	-0.0387587	0.643471
cor878	MAFB	ARHGAP30	0.347748	1.82133e-05
cor879	MAFB	ARHGAP4	0.774734	2.9052e-30
cor880	MAFB	ARHGAP5	-0.00157571	0.984993
cor881	MAFB	ARHGAP6	0.150716	0.0703723
cor882	MAFB	ARHGAP8	0.149919	0.0718886
cor883	MAFB	ARHGAP9	0.754034	6.92128e-28
cor884	MAFB	ARHGDIA	0.594039	3.38589e-15
cor885	MAFB	ARHGDIB	0.592172	4.33596e-15
cor886	MAFB	ARHGDIG	-0.176928	0.0332643
cor887	MAFB	ARHGEF1	0.308152	0.000162782
cor888	MAFB	ARHGEF10	-0.218146	0.00839105
cor889	MAFB	ARHGEF10L	-0.135348	0.104552
cor890	MAFB	ARHGEF11	-0.314405	0.000117489
cor891	MAFB	ARHGEF12	-0.451593	1.18998e-08
cor892	MAFB	ARHGEF15	0.00739754	0.929632
cor893	MAFB	ARHGEF16	-0.0114086	0.891668
cor894	MAFB	ARHGEF17	0.392566	1.04111e-06
cor895	MAFB	ARHGEF18	0.47781	1.22211e-09
cor896	MAFB	ARHGEF19	0.592777	4.00241e-15
cor897	MAFB	ARHGEF2	-0.227948	0.00582454
cor898	MAFB	ARHGEF3	-0.552923	5.54443e-13
cor899	MAFB	ARHGEF4	-0.319301	9.05591e-05
cor900	MAFB	ARHGEF5	0.0246079	0.768912
cor901	MAFB	ARHGEF6	-0.60147	1.24521e-15
cor902	MAFB	ARHGEF7	0.212264	0.0103727
cor903	MAFB	ARHGEF9	-0.601558	1.23038e-15
cor904	MAFB	ARID1A	0.18595	0.0251346
cor905	MAFB	ARID1B	0.0179952	0.829898
cor906	MAFB	ARID2	-0.0746369	0.372278
cor907	MAFB	ARID3A	0.115176	0.167742
cor908	MAFB	ARID3B	-0.0809337	0.333182
cor909	MAFB	ARID3C	0.0972313	0.244649
cor910	MAFB	ARID4A	-0.357047	1.04136e-05
cor911	MAFB	ARID4B	-0.0604024	0.470475
cor912	MAFB	ARID5A	-0.463838	4.20974e-09
cor913	MAFB	ARID5B	0.170777	0.0400005
cor914	MAFB	ARIH1	-0.247281	0.0027123
cor915	MAFB	ARIH2	-0.502538	1.18917e-10
cor916	MAFB	ARL1	-0.439693	3.14342e-08
cor917	MAFB	ARL10	0.181216	0.0291587
cor918	MAFB	ARL11	0.104313	0.2118
cor919	MAFB	ARL13A	-0.12937	0.120934
cor920	MAFB	ARL13B	-0.015444	0.853721
cor921	MAFB	ARL14	-0.0830379	0.320724
cor922	MAFB	ARL15	-0.27869	0.000687969
cor923	MAFB	ARL16	0.027323	0.744253
cor924	MAFB	ARL17P1	-0.163092	0.0499914
cor925	MAFB	ARL2	-0.289396	0.000414792
cor926	MAFB	ARL2BP	0.164416	0.048136
cor927	MAFB	ARL3	-0.189394	0.0225156
cor928	MAFB	ARL4A	0.240889	0.00351508
cor929	MAFB	ARL4C	-0.0160697	0.847866
cor930	MAFB	ARL4D	0.246098	0.00284695
cor931	MAFB	ARL5A	-0.335645	3.67379e-05
cor932	MAFB	ARL5B	0.137424	0.0992878
cor933	MAFB	ARL5C	-0.0928531	0.266644
cor934	MAFB	ARL6	-0.193225	0.0198809
cor935	MAFB	ARL6IP1	0.108694	0.193127
cor936	MAFB	ARL6IP4	-0.284301	0.000529029
cor937	MAFB	ARL6IP5	-0.411152	2.79e-07
cor938	MAFB	ARL6IP6	0.185198	0.0257401
cor939	MAFB	ARL8A	-0.0731792	0.381715
cor940	MAFB	ARL8B	-0.0334193	0.689857
cor941	MAFB	ARL9	-0.0747556	0.371516
cor942	MAFB	ARMC1	-0.336038	3.59262e-05
cor943	MAFB	ARMC10	-0.130061	0.118946
cor944	MAFB	ARMC2	-0.0379262	0.650619
cor945	MAFB	ARMC4	-0.499703	1.56811e-10
cor946	MAFB	ARMC5	-0.0867057	0.299739
cor947	MAFB	ARMC6	0.129554	0.120403
cor948	MAFB	ARMC7	-0.080778	0.334116
cor949	MAFB	ARMC8	0.278945	0.000679879
cor950	MAFB	ARMC9	-0.095679	0.252298
cor951	MAFB	ARMCX1	-0.309458	0.000152158
cor952	MAFB	ARMCX2	-0.519897	2.06517e-11
cor953	MAFB	ARMCX3	-0.32472	6.75258e-05
cor954	MAFB	ARMCX4	-0.224334	0.00667523
cor955	MAFB	ARMCX5	-0.234281	0.0045641
cor956	MAFB	ARMCX6	-0.382357	2.07539e-06
cor957	MAFB	ARMET	0.434409	4.78221e-08
cor958	MAFB	ARMETL1	-0.230971	0.00518866
cor959	MAFB	ARNT	-0.0267857	0.749114
cor960	MAFB	ARNT2	-0.361155	8.08883e-06
cor961	MAFB	ARNTL	0.447321	1.69378e-08
cor962	MAFB	ARNTL2	0.0735985	0.378986
cor963	MAFB	ARPC1A	-0.484141	6.84994e-10
cor964	MAFB	ARPC1B	0.804964	3.13974e-34
cor965	MAFB	ARPC2	0.308279	0.000161722
cor966	MAFB	ARPC3	0.627432	3.05552e-17
cor967	MAFB	ARPC4	0.720174	1.81651e-24
cor968	MAFB	ARPC5	0.379605	2.4897e-06
cor969	MAFB	ARPC5L	0.579225	2.30796e-14
cor970	MAFB	ARPM1	0.157081	0.0591778
cor971	MAFB	ARPM2	0.108106	0.195564
cor972	MAFB	ARPP-19	0.320403	8.53486e-05
cor973	MAFB	ARPP-21	-0.0282681	0.735729
cor974	MAFB	ARR3	-0.0696096	0.405428
cor975	MAFB	ARRB1	0.0113882	0.891861
cor976	MAFB	ARRB2	0.275607	0.00079293
cor977	MAFB	ARRDC1	0.164942	0.0474146
cor978	MAFB	ARRDC2	0.652747	5.79083e-19
cor979	MAFB	ARRDC3	-0.343025	2.40334e-05
cor980	MAFB	ARRDC4	0.247794	0.00265566
cor981	MAFB	ARRDC5	0.284312	0.000528772
cor982	MAFB	ARS2	0.666461	5.74673e-20
cor983	MAFB	ARSA	0.0300824	0.719456
cor984	MAFB	ARSB	-0.191108	0.0213015
cor985	MAFB	ARSD	-0.270373	0.00100536
cor986	MAFB	ARSE	-0.0339095	0.685546
cor987	MAFB	ARSF	-0.0468419	0.575836
cor988	MAFB	ARSG	-0.380453	2.35429e-06
cor989	MAFB	ARSH	0.0210236	0.801819
cor990	MAFB	ARSI	-0.193712	0.0195656
cor991	MAFB	ARSJ	-0.0807677	0.334178
cor992	MAFB	ARSK	-0.116448	0.163067
cor993	MAFB	ART1	-0.0578512	0.489458
cor994	MAFB	ART3	-0.254218	0.00203172
cor995	MAFB	ART4	0.154512	0.063507
cor996	MAFB	ART5	-0.0184654	0.825523
cor997	MAFB	ARTN	0.188693	0.0230285
cor998	MAFB	ARV1	-0.590821	5.18026e-15
cor999	MAFB	ARVCF	-0.163023	0.0500907
cor1000	MAFB	ARVP6125	-0.109854	0.188391
cor1001	MAFB	ARX	-0.134881	0.105765
cor1002	MAFB	AS3MT	-0.412355	2.55496e-07
cor1003	MAFB	ASAH1	-0.585558	1.02811e-14
cor1004	MAFB	ASAH2	0.0502424	0.548412
cor1005	MAFB	ASAH2B	-0.0402391	0.63084
cor1006	MAFB	ASAH3	-0.0816478	0.32892
cor1007	MAFB	ASAH3L	-0.0374604	0.654632
cor1008	MAFB	ASAM	0.230453	0.00529287
cor1009	MAFB	ASAP3	0.0398069	0.634517
cor1010	MAFB	ASB1	0.0320147	0.702262
cor1011	MAFB	ASB10	-0.397343	7.47806e-07
cor1012	MAFB	ASB11	-0.173484	0.0369067
cor1013	MAFB	ASB12	-0.00256772	0.975547
cor1014	MAFB	ASB13	0.267933	0.00112119
cor1015	MAFB	ASB14	-0.120009	0.150491
cor1016	MAFB	ASB15	-0.46637	3.37834e-09
cor1017	MAFB	ASB16	-0.245685	0.00289544
cor1018	MAFB	ASB17	-0.0932076	0.264815
cor1019	MAFB	ASB2	-0.161467	0.0523499
cor1020	MAFB	ASB3	-0.572186	5.55628e-14
cor1021	MAFB	ASB4	-0.234893	0.00445644
cor1022	MAFB	ASB5	-0.408878	3.292e-07
cor1023	MAFB	ASB6	-0.112068	0.179587
cor1024	MAFB	ASB7	-0.0495498	0.553946
cor1025	MAFB	ASB8	-0.152371	0.0673084
cor1026	MAFB	ASB9	-0.0492193	0.556596
cor1027	MAFB	ASCC1	-0.0665573	0.42638
cor1028	MAFB	ASCC2	0.435467	4.39913e-08
cor1029	MAFB	ASCC3	-0.211748	0.0105647
cor1030	MAFB	ASCC3L1	-0.655155	3.8938e-19
cor1031	MAFB	ASCL1	0.026459	0.752074
cor1032	MAFB	ASCL2	0.307476	0.000168552
cor1033	MAFB	ASCL3	-0.0963907	0.248771
cor1034	MAFB	ASCL4	0.0263041	0.753479
cor1035	MAFB	ASF1A	-0.295627	0.000306144
cor1036	MAFB	ASF1B	0.233655	0.00467692
cor1037	MAFB	ASGR1	0.252208	0.00221092
cor1038	MAFB	ASGR2	0.527855	8.95e-12
cor1039	MAFB	ASH1L	-0.0727007	0.384844
cor1040	MAFB	ASH2L	-0.346556	1.95422e-05
cor1041	MAFB	ASIP	-0.451889	1.16097e-08
cor1042	MAFB	ASL	0.489069	4.32906e-10
cor1043	MAFB	ASMT	-0.0971391	0.245099
cor1044	MAFB	ASMTL	-0.451807	1.16892e-08
cor1045	MAFB	ASNA1	-0.0322685	0.700014
cor1046	MAFB	ASNS	0.397193	7.55699e-07
cor1047	MAFB	ASNSD1	0.00672624	0.936003
cor1048	MAFB	ASPA	-0.144199	0.0835557
cor1049	MAFB	ASPH	-0.328702	5.42345e-05
cor1050	MAFB	ASPHD1	0.0645928	0.440189
cor1051	MAFB	ASPHD2	0.101281	0.225455
cor1052	MAFB	ASPM	-0.174564	0.03573
cor1053	MAFB	ASPN	0.0438802	0.600232
cor1054	MAFB	ASPRV1	-0.0259707	0.756504
cor1055	MAFB	ASPSCR1	0.517932	2.53043e-11
cor1056	MAFB	ASRGL1	0.507919	6.98475e-11
cor1057	MAFB	ASS1	0.264757	0.0012903
cor1058	MAFB	ASTE1	-0.0911891	0.275347
cor1059	MAFB	ASTL	-0.115444	0.166748
cor1060	MAFB	ASTN1	-0.122218	0.143069
cor1061	MAFB	ASTN2	-0.127359	0.126873
cor1062	MAFB	ASXL1	0.424834	1.00451e-07
cor1063	MAFB	ASXL2	0.055897	0.50427
cor1064	MAFB	ASXL3	-0.135335	0.104584
cor1065	MAFB	ASZ1	0.0874781	0.295438
cor1066	MAFB	ATAD1	-0.309741	0.000149942
cor1067	MAFB	ATAD2	-0.18643	0.0247551
cor1068	MAFB	ATAD3A	0.457826	7.04751e-09
cor1069	MAFB	ATAD3B	0.285753	0.000493827
cor1070	MAFB	ATAD3C	0.0358425	0.668649
cor1071	MAFB	ATAD4	-0.100163	0.230645
cor1072	MAFB	ATAD5	-0.103575	0.215069
cor1073	MAFB	ATCAY	-0.0527741	0.528418
cor1074	MAFB	ATE1	-0.36303	7.19959e-06
cor1075	MAFB	ATF1	-0.0802683	0.337185
cor1076	MAFB	ATF2	-0.0221445	0.791487
cor1077	MAFB	ATF3	0.562268	1.85032e-13
cor1078	MAFB	ATF4	0.384933	1.74764e-06
cor1079	MAFB	ATF5	0.470888	2.27109e-09
cor1080	MAFB	ATF6	0.556356	3.71926e-13
cor1081	MAFB	ATF7	-0.0173265	0.836129
cor1082	MAFB	ATF7IP	-0.197769	0.017105
cor1083	MAFB	ATF7IP2	-0.523381	1.43598e-11
cor1084	MAFB	ATG10	-0.22657	0.00613676
cor1085	MAFB	ATG12	-0.0714972	0.392782
cor1086	MAFB	ATG16L1	0.0330896	0.692761
cor1087	MAFB	ATG16L2	0.13451	0.106738
cor1088	MAFB	ATG2A	-0.0954459	0.253461
cor1089	MAFB	ATG2B	0.0190854	0.819763
cor1090	MAFB	ATG3	0.0359054	0.668102
cor1091	MAFB	ATG4A	-0.0455961	0.586042
cor1092	MAFB	ATG4B	0.355353	1.15452e-05
cor1093	MAFB	ATG4C	-0.129258	0.12126
cor1094	MAFB	ATG4D	0.344167	2.24843e-05
cor1095	MAFB	ATG5	-0.327639	5.75201e-05
cor1096	MAFB	ATG7	0.360389	8.48136e-06
cor1097	MAFB	ATG9A	0.106901	0.200622
cor1098	MAFB	ATG9B	-0.051225	0.540608
cor1099	MAFB	ATHL1	0.481785	8.50865e-10
cor1100	MAFB	ATIC	0.035409	0.672424
cor1101	MAFB	ATL2	0.286788	0.000470075
cor1102	MAFB	ATL3	0.746183	4.79697e-27
cor1103	MAFB	ATM	-0.51265	4.34113e-11
cor1104	MAFB	ATMIN	-0.213449	0.0099431
cor1105	MAFB	ATN1	0.0486781	0.560949
cor1106	MAFB	ATOH1	0.104546	0.210777
cor1107	MAFB	ATOH7	-0.0178033	0.831684
cor1108	MAFB	ATOH8	0.218562	0.00826451
cor1109	MAFB	ATOX1	0.0709724	0.396274
cor1110	MAFB	ATP10A	-0.0550602	0.510683
cor1111	MAFB	ATP10B	-0.0433975	0.604251
cor1112	MAFB	ATP10D	-0.10078	0.227773
cor1113	MAFB	ATP11A	-0.0320178	0.702234
cor1114	MAFB	ATP11B	-0.132376	0.112464
cor1115	MAFB	ATP11C	0.475016	1.57207e-09
cor1116	MAFB	ATP12A	0.0492908	0.556022
cor1117	MAFB	ATP13A1	0.421901	1.25527e-07
cor1118	MAFB	ATP13A2	0.257453	0.0017709
cor1119	MAFB	ATP13A3	0.211908	0.0105047
cor1120	MAFB	ATP13A4	-0.0423967	0.612623
cor1121	MAFB	ATP13A5	0.280988	0.000618203
cor1122	MAFB	ATP1A1	0.675683	1.13334e-20
cor1123	MAFB	ATP1A2	-0.715053	5.40579e-24
cor1124	MAFB	ATP1A3	-0.195487	0.018454
cor1125	MAFB	ATP1A4	0.00654582	0.937716
cor1126	MAFB	ATP1B1	0.433637	5.08124e-08
cor1127	MAFB	ATP1B2	-0.595634	2.7376e-15
cor1128	MAFB	ATP1B3	0.619537	9.78458e-17
cor1129	MAFB	ATP1B4	-0.403518	4.83838e-07
cor1130	MAFB	ATP2A1	0.117458	0.159421
cor1131	MAFB	ATP2A2	0.486846	5.32929e-10
cor1132	MAFB	ATP2A3	0.00483974	0.953929
cor1133	MAFB	ATP2B1	-0.150616	0.070562
cor1134	MAFB	ATP2B2	-0.140784	0.0912167
cor1135	MAFB	ATP2B3	-0.140233	0.0925025
cor1136	MAFB	ATP2B4	0.20703	0.012471
cor1137	MAFB	ATP2C1	-0.510922	5.16903e-11
cor1138	MAFB	ATP2C2	0.0925374	0.268281
cor1139	MAFB	ATP4A	0.0154151	0.853992
cor1140	MAFB	ATP4B	0.0530146	0.526537
cor1141	MAFB	ATP5A1	-0.37539	3.27984e-06
cor1142	MAFB	ATP5B	-0.180199	0.0300907
cor1143	MAFB	ATP5C1	-0.284293	0.000529232
cor1144	MAFB	ATP5D	-0.130852	0.116698
cor1145	MAFB	ATP5EP2	-0.137274	0.0996619
cor1146	MAFB	ATP5F1	-0.33607	3.58618e-05
cor1147	MAFB	ATP5G1	0.124352	0.136165
cor1148	MAFB	ATP5G2	-0.0610497	0.465724
cor1149	MAFB	ATP5G3	-0.39966	6.35779e-07
cor1150	MAFB	ATP5H	-0.406948	3.78439e-07
cor1151	MAFB	ATP5I	-0.245669	0.00289729
cor1152	MAFB	ATP5J	-0.275872	0.000783352
cor1153	MAFB	ATP5J2	-0.193799	0.0195102
cor1154	MAFB	ATP5L	-0.477424	1.26564e-09
cor1155	MAFB	ATP5O	-0.277415	0.000729735
cor1156	MAFB	ATP5S	-0.367765	5.3475e-06
cor1157	MAFB	ATP5SL	-0.464291	4.0478e-09
cor1158	MAFB	ATP6AP1	0.0314353	0.707402
cor1159	MAFB	ATP6AP2	0.137967	0.0979483
cor1160	MAFB	ATP6V0A1	0.301697	0.000226217
cor1161	MAFB	ATP6V0A2	0.418936	1.56898e-07
cor1162	MAFB	ATP6V0A4	-0.0940908	0.260294
cor1163	MAFB	ATP6V0B	0.208614	0.0117999
cor1164	MAFB	ATP6V0C	0.623952	5.12456e-17
cor1165	MAFB	ATP6V0D1	0.141289	0.0900494
cor1166	MAFB	ATP6V0D2	-0.00832737	0.920814
cor1167	MAFB	ATP6V0E1	-0.246073	0.00284993
cor1168	MAFB	ATP6V0E2	-0.226242	0.0062133
cor1169	MAFB	ATP6V1A	0.367022	5.60483e-06
cor1170	MAFB	ATP6V1B1	0.0324751	0.698187
cor1171	MAFB	ATP6V1B2	0.200021	0.0158585
cor1172	MAFB	ATP6V1C1	0.078284	0.349303
cor1173	MAFB	ATP6V1C2	-0.0144129	0.863389
cor1174	MAFB	ATP6V1D	-0.430691	6.39673e-08
cor1175	MAFB	ATP6V1E1	-0.461412	5.18896e-09
cor1176	MAFB	ATP6V1E2	-0.108824	0.192592
cor1177	MAFB	ATP6V1F	0.461987	4.93884e-09
cor1178	MAFB	ATP6V1G1	-0.273347	0.000879018
cor1179	MAFB	ATP6V1G2	-0.639362	4.93606e-18
cor1180	MAFB	ATP6V1G3	0.0486141	0.561464
cor1181	MAFB	ATP6V1H	-0.393891	9.50259e-07
cor1182	MAFB	ATP7A	-0.0263702	0.752879
cor1183	MAFB	ATP7B	-0.419521	1.5017e-07
cor1184	MAFB	ATP8A1	-0.00479647	0.95434
cor1185	MAFB	ATP8A2	-0.0650868	0.436692
cor1186	MAFB	ATP8B1	-0.000568754	0.994583
cor1187	MAFB	ATP8B2	0.0752601	0.368288
cor1188	MAFB	ATP8B3	-0.034888	0.676973
cor1189	MAFB	ATP8B4	0.436679	3.99697e-08
cor1190	MAFB	ATP9A	-0.224829	0.00655268
cor1191	MAFB	ATP9B	-0.0949164	0.256116
cor1192	MAFB	ATPAF1	-0.623266	5.67037e-17
cor1193	MAFB	ATPAF2	-0.515979	3.09257e-11
cor1194	MAFB	ATPBD1B	-0.168486	0.0427865
cor1195	MAFB	ATPBD1C	-0.0720621	0.389044
cor1196	MAFB	ATPBD3	0.154083	0.0642546
cor1197	MAFB	ATPBD4	-0.649975	9.1057e-19
cor1198	MAFB	ATPIF1	-0.735638	5.79324e-26
cor1199	MAFB	ATR	0.039314	0.638721
cor1200	MAFB	ATRIP	0.147858	0.0759298
cor1201	MAFB	ATRN	-0.0589667	0.481108
cor1202	MAFB	ATRNL1	-0.32593	6.31968e-05
cor1203	MAFB	ATRX	-0.211161	0.010787
cor1204	MAFB	ATXN1	-0.245704	0.00289324
cor1205	MAFB	ATXN10	-0.366727	5.71006e-06
cor1206	MAFB	ATXN2	-0.40777	3.5668e-07
cor1207	MAFB	ATXN2L	0.0246703	0.768343
cor1208	MAFB	ATXN3	-0.424054	1.06613e-07
cor1209	MAFB	ATXN3L	0.0755482	0.366452
cor1210	MAFB	ATXN7	-0.0424796	0.611928
cor1211	MAFB	ATXN7L1	-0.0705808	0.398892
cor1212	MAFB	ATXN7L2	0.0984883	0.238574
cor1213	MAFB	ATXN7L3	0.300111	0.00024498
cor1214	MAFB	ATXN8OS	0.0454724	0.587059
cor1215	MAFB	AUH	-0.402061	5.36617e-07
cor1216	MAFB	AUP1	0.497409	1.95808e-10
cor1217	MAFB	AURKA	0.397945	7.17026e-07
cor1218	MAFB	AURKAIP1	0.0464619	0.578941
cor1219	MAFB	AURKAPS1	0.0401001	0.632022
cor1220	MAFB	AURKB	0.157332	0.058768
cor1221	MAFB	AURKC	-0.117622	0.158838
cor1222	MAFB	AUTS2	-0.105436	0.206894
cor1223	MAFB	AVEN	0.220768	0.00762151
cor1224	MAFB	AVIL	-0.109898	0.188215
cor1225	MAFB	AVP	0.103293	0.216326
cor1226	MAFB	AVPI1	-0.0705792	0.398903
cor1227	MAFB	AVPR1A	0.12529	0.133211
cor1228	MAFB	AVPR1B	-0.0895634	0.284032
cor1229	MAFB	AVPR2	-0.0349924	0.67606
cor1230	MAFB	AXIN1	0.339953	2.87144e-05
cor1231	MAFB	AXIN2	0.263634	0.00135546
cor1232	MAFB	AXL	0.618729	1.10026e-16
cor1233	MAFB	AXUD1	0.787934	6.47167e-32
cor1234	MAFB	AYP1P1	-0.250591	0.00236531
cor1235	MAFB	AZGP1	0.307128	0.000171599
cor1236	MAFB	AZI1	-0.174584	0.0357086
cor1237	MAFB	AZI2	-0.213744	0.00983856
cor1238	MAFB	AZIN1	-0.508897	6.33447e-11
cor1239	MAFB	AZU1	0.0534225	0.523356
cor1240	MAFB	B2M	0.202395	0.0146311
cor1241	MAFB	B3GALNT1	-0.43713	3.85621e-08
cor1242	MAFB	B3GALNT2	-0.108915	0.192219
cor1243	MAFB	B3GALT1	-0.0741858	0.375183
cor1244	MAFB	B3GALT2	-0.167817	0.0436306
cor1245	MAFB	B3GALT3	-0.125044	0.13398
cor1246	MAFB	B3GALT4	-0.295213	0.000312449
cor1247	MAFB	B3GALT5	-0.0977144	0.242302
cor1248	MAFB	B3GALT6	0.165587	0.0465424
cor1249	MAFB	B3GALTL	-0.489355	4.2145e-10
cor1250	MAFB	B3GAT1	0.0147538	0.860191
cor1251	MAFB	B3GAT2	-0.0143403	0.864071
cor1252	MAFB	B3GAT3	0.363125	7.15712e-06
cor1253	MAFB	B3GN-T6	0.0529729	0.526863
cor1254	MAFB	B3GNT2	-0.360076	8.64712e-06
cor1255	MAFB	B3GNT3	-0.0322696	0.700005
cor1256	MAFB	B3GNT4	-0.0454849	0.586957
cor1257	MAFB	B3GNT5	0.307882	0.000165067
cor1258	MAFB	B3GNT6	-0.258785	0.00167265
cor1259	MAFB	B3GNT7	-0.0515657	0.537915
cor1260	MAFB	B3GNT8	-0.549112	8.59003e-13
cor1261	MAFB	B3GNT9	-0.17846	0.0317441
cor1262	MAFB	B3GNTL1	0.0201463	0.809928
cor1263	MAFB	B4GALNT1	-0.0890455	0.286836
cor1264	MAFB	B4GALNT2	0.0664275	0.427284
cor1265	MAFB	B4GALNT3	-0.01027	0.902423
cor1266	MAFB	B4GALNT4	0.0231965	0.781824
cor1267	MAFB	B4GALT1	0.410755	2.87201e-07
cor1268	MAFB	B4GALT2	-0.123033	0.140402
cor1269	MAFB	B4GALT3	0.515138	3.37058e-11
cor1270	MAFB	B4GALT4	0.318636	9.38435e-05
cor1271	MAFB	B4GALT5	0.550837	7.05099e-13
cor1272	MAFB	B4GALT6	0.198391	0.0167523
cor1273	MAFB	B4GALT7	0.329117	5.29999e-05
cor1274	MAFB	B9D2	0.411286	2.76291e-07
cor1275	MAFB	BAALC	0.0988018	0.237075
cor1276	MAFB	BAAT	0.0685515	0.412622
cor1277	MAFB	BACE1	-0.111266	0.182741
cor1278	MAFB	BACE2	0.394998	8.80237e-07
cor1279	MAFB	BACH1	0.0291076	0.728185
cor1280	MAFB	BACH2	-0.449754	1.38604e-08
cor1281	MAFB	BAD	0.12289	0.140868
cor1282	MAFB	BAG1	0.0451779	0.589486
cor1283	MAFB	BAG3	0.408995	3.26413e-07
cor1284	MAFB	BAG4	-0.227486	0.00592765
cor1285	MAFB	BAG5	0.163497	0.049418
cor1286	MAFB	BAGE	-0.035197	0.674274
cor1287	MAFB	BAGE2	0.153877	0.064615
cor1288	MAFB	BAGE3	0.175542	0.0346913
cor1289	MAFB	BAGE4	-0.147702	0.0762437
cor1290	MAFB	BAGE5	0.0486936	0.560824
cor1291	MAFB	BAHD1	-0.0455195	0.586672
cor1292	MAFB	BAI1	-0.0495897	0.553626
cor1293	MAFB	BAI2	-0.199996	0.0158719
cor1294	MAFB	BAI3	0.325951	6.31214e-05
cor1295	MAFB	BAIAP2	0.203851	0.0139199
cor1296	MAFB	BAIAP2L1	0.588117	7.37846e-15
cor1297	MAFB	BAIAP2L2	-0.149002	0.0736643
cor1298	MAFB	BAIAP3	-0.111355	0.182388
cor1299	MAFB	BAK1	0.305805	0.000183637
cor1300	MAFB	BAMBI	-0.166931	0.0447687
cor1301	MAFB	BANF1	-0.221556	0.00740261
cor1302	MAFB	BANF2	-0.0469283	0.575132
cor1303	MAFB	BANK1	-0.152348	0.0673501
cor1304	MAFB	BANP	0.106681	0.201553
cor1305	MAFB	BAP1	-0.00544803	0.948146
cor1306	MAFB	BAPX1	-0.184652	0.0261882
cor1307	MAFB	BARD1	-0.0378377	0.651381
cor1308	MAFB	BARHL1	-0.149444	0.072803
cor1309	MAFB	BARHL2	-0.0551818	0.509749
cor1310	MAFB	BARX1	0.100722	0.228039
cor1311	MAFB	BARX2	-0.0396956	0.635465
cor1312	MAFB	BASP1	0.603442	9.50717e-16
cor1313	MAFB	BAT1	-0.358165	9.72539e-06
cor1314	MAFB	BAT2	0.0908456	0.277166
cor1315	MAFB	BAT2D1	0.182766	0.027785
cor1316	MAFB	BAT3	-0.445546	1.9586e-08
cor1317	MAFB	BAT4	-0.152874	0.0663985
cor1318	MAFB	BAT5	0.209524	0.0114287
cor1319	MAFB	BATF	0.729945	2.11727e-25
cor1320	MAFB	BATF2	0.149537	0.0726246
cor1321	MAFB	BATF3	0.771695	6.72619e-30
cor1322	MAFB	BAX	0.601674	1.21092e-15
cor1323	MAFB	BAZ1A	0.671051	2.58025e-20
cor1324	MAFB	BAZ1B	-0.155495	0.0618214
cor1325	MAFB	BAZ2A	-0.0123494	0.882796
cor1326	MAFB	BAZ2B	-0.52997	7.14013e-12
cor1327	MAFB	BBC3	-0.165767	0.0463018
cor1328	MAFB	BBOX1	0.0597146	0.475553
cor1329	MAFB	BBS1	-0.417243	1.78043e-07
cor1330	MAFB	BBS10	-0.154304	0.0638687
cor1331	MAFB	BBS12	0.395127	8.72439e-07
cor1332	MAFB	BBS2	-0.597487	2.13526e-15
cor1333	MAFB	BBS4	-0.621506	7.34216e-17
cor1334	MAFB	BBS5	-0.146539	0.078612
cor1335	MAFB	BBS7	0.0517016	0.536842
cor1336	MAFB	BBS9	0.316843	0.000103264
cor1337	MAFB	BBX	-0.368149	5.2191e-06
cor1338	MAFB	BCAM	-0.372109	4.0538e-06
cor1339	MAFB	BCAN	-0.155641	0.0615745
cor1340	MAFB	BCAP29	0.0617982	0.460263
cor1341	MAFB	BCAP31	0.232279	0.00493329
cor1342	MAFB	BCAR1	0.174901	0.0353697
cor1343	MAFB	BCAR3	0.234663	0.00449661
cor1344	MAFB	BCAS1	0.0168381	0.840685
cor1345	MAFB	BCAS2	-0.133073	0.110566
cor1346	MAFB	BCAS3	-0.207474	0.0122798
cor1347	MAFB	BCAS4	-0.448074	1.5921e-08
cor1348	MAFB	BCAT1	0.725355	5.87946e-25
cor1349	MAFB	BCAT2	0.145155	0.0815072
cor1350	MAFB	BCCIP	0.198589	0.0166418
cor1351	MAFB	BCDIN3D	-0.17952	0.0307274
cor1352	MAFB	BCHE	0.112371	0.178405
cor1353	MAFB	BCKDHA	-0.465921	3.51323e-09
cor1354	MAFB	BCKDHB	-0.119763	0.151337
cor1355	MAFB	BCKDK	-0.215797	0.00913812
cor1356	MAFB	BCL10	0.19211	0.0206189
cor1357	MAFB	BCL11A	-0.411158	2.7887e-07
cor1358	MAFB	BCL11B	-0.0250765	0.764639
cor1359	MAFB	BCL2	-0.403755	4.75743e-07
cor1360	MAFB	BCL2A1	-0.103616	0.214885
cor1361	MAFB	BCL2L1	0.346696	1.93813e-05
cor1362	MAFB	BCL2L10	0.116783	0.16185
cor1363	MAFB	BCL2L11	-0.0923881	0.269057
cor1364	MAFB	BCL2L12	0.282207	0.000583891
cor1365	MAFB	BCL2L13	-0.0930356	0.265702
cor1366	MAFB	BCL2L14	0.03471	0.678529
cor1367	MAFB	BCL2L15	0.0397686	0.634843
cor1368	MAFB	BCL2L2	-0.256843	0.00181766
cor1369	MAFB	BCL3	0.615773	1.68479e-16
cor1370	MAFB	BCL6	0.699471	1.2942e-22
cor1371	MAFB	BCL6B	-0.0900748	0.28128
cor1372	MAFB	BCL7A	-0.0652351	0.435646
cor1373	MAFB	BCL7B	0.122828	0.14107
cor1374	MAFB	BCL7C	-0.213323	0.00998826
cor1375	MAFB	BCL8	-0.159452	0.0554012
cor1376	MAFB	BCL9	-0.480876	9.2467e-10
cor1377	MAFB	BCL9L	0.318276	9.56685e-05
cor1378	MAFB	BCLAF1	0.0275509	0.742195
cor1379	MAFB	BCMO1	0.0330202	0.693373
cor1380	MAFB	BCO2	-0.337324	3.33875e-05
cor1381	MAFB	BCOR	-0.373834	3.62756e-06
cor1382	MAFB	BCORL1	0.0596143	0.476297
cor1383	MAFB	BCORL2	0.0676051	0.419118
cor1384	MAFB	BCR	0.362343	7.51436e-06
cor1385	MAFB	BCS1L	-0.293918	0.00033297
cor1386	MAFB	BCYRN1	0.0222858	0.790188
cor1387	MAFB	BDH1	-0.132516	0.112082
cor1388	MAFB	BDH2	-0.160339	0.0540403
cor1389	MAFB	BDKRB1	0.0104569	0.900657
cor1390	MAFB	BDKRB2	0.0418334	0.617357
cor1391	MAFB	BDNF	-0.613889	2.20552e-16
cor1392	MAFB	BDP1	0.05323	0.524856
cor1393	MAFB	BEAN	0.294152	0.000329169
cor1394	MAFB	BECN1	-0.300582	0.000239269
cor1395	MAFB	BEGAIN	-0.147936	0.0757737
cor1396	MAFB	BEST1	0.693941	3.80445e-22
cor1397	MAFB	BEST2	-0.0105613	0.89967
cor1398	MAFB	BEST3	0.0988423	0.236882
cor1399	MAFB	BEST4	0.00391693	0.962706
cor1400	MAFB	BET1	-0.16033	0.0540542
cor1401	MAFB	BET1L	-0.182727	0.0278182
cor1402	MAFB	BEX1	-0.504645	9.66512e-11
cor1403	MAFB	BEX2	-0.373108	3.80149e-06
cor1404	MAFB	BEX4	-0.368442	5.12323e-06
cor1405	MAFB	BEX5	0.40453	4.50135e-07
cor1406	MAFB	BEXL1	-0.406541	3.89703e-07
cor1407	MAFB	BFAR	0.055929	0.504026
cor1408	MAFB	BFSP1	-0.163546	0.0493489
cor1409	MAFB	BFSP2	0.0301587	0.718774
cor1410	MAFB	BGLAP	-0.186686	0.0245541
cor1411	MAFB	BGN	0.0756324	0.365917
cor1412	MAFB	BHLHB2	-0.018818	0.822246
cor1413	MAFB	BHLHB3	-0.379267	2.54571e-06
cor1414	MAFB	BHLHB4	-0.0844862	0.312327
cor1415	MAFB	BHLHB5	-0.0537214	0.521032
cor1416	MAFB	BHLHB8	-0.0790893	0.344352
cor1417	MAFB	BHLHB9	-0.590988	5.06813e-15
cor1418	MAFB	BHMT	-0.0496886	0.552834
cor1419	MAFB	BHMT2	0.37205	4.06929e-06
cor1420	MAFB	BICC1	0.078772	0.346297
cor1421	MAFB	BICD1	-0.0414653	0.620459
cor1422	MAFB	BICD2	0.104939	0.209057
cor1423	MAFB	BID	0.59827	1.92174e-15
cor1424	MAFB	BIK	0.113724	0.173201
cor1425	MAFB	BIN1	0.0432791	0.605239
cor1426	MAFB	BIN2	0.125169	0.133591
cor1427	MAFB	BIN3	0.3375	3.30544e-05
cor1428	MAFB	BIRC1	-0.0835471	0.317755
cor1429	MAFB	BIRC2	0.0559794	0.503641
cor1430	MAFB	BIRC3	0.446856	1.75959e-08
cor1431	MAFB	BIRC5	0.218843	0.00817995
cor1432	MAFB	BIRC6	-0.483004	7.60707e-10
cor1433	MAFB	BIRC7	-0.0570437	0.495551
cor1434	MAFB	BIRC8	0.142602	0.0870728
cor1435	MAFB	BIVM	-0.589095	6.49472e-15
cor1436	MAFB	BLCAP	-0.215671	0.00917993
cor1437	MAFB	BLID	-0.0858397	0.30461
cor1438	MAFB	BLK	0.00781274	0.925693
cor1439	MAFB	BLM	0.503581	1.07344e-10
cor1440	MAFB	BLMH	0.0576239	0.491169
cor1441	MAFB	BLNK	0.0511138	0.541488
cor1442	MAFB	BLOC1S1	-0.0151529	0.856449
cor1443	MAFB	BLOC1S2	-0.00349274	0.966742
cor1444	MAFB	BLOC1S3	-0.0326766	0.696406
cor1445	MAFB	BLR1	0.00893688	0.915039
cor1446	MAFB	BLVRA	-0.15993	0.0546652
cor1447	MAFB	BLVRB	-0.135599	0.103905
cor1448	MAFB	BLZF1	0.0733525	0.380585
cor1449	MAFB	BMF	-0.313036	0.000126265
cor1450	MAFB	BMI1	0.0344551	0.68076
cor1451	MAFB	BMP1	0.507994	6.93224e-11
cor1452	MAFB	BMP10	0.061659	0.461276
cor1453	MAFB	BMP15	-0.11019	0.187037
cor1454	MAFB	BMP2	0.370794	4.41017e-06
cor1455	MAFB	BMP2K	0.291874	0.000367911
cor1456	MAFB	BMP2KL	0.00372187	0.964562
cor1457	MAFB	BMP3	0.0601965	0.471992
cor1458	MAFB	BMP4	-0.463044	4.50875e-09
cor1459	MAFB	BMP5	0.172205	0.0383425
cor1460	MAFB	BMP6	-0.39168	1.10635e-06
cor1461	MAFB	BMP7	0.368965	4.95583e-06
cor1462	MAFB	BMP8A	0.0600797	0.472855
cor1463	MAFB	BMP8B	0.0678713	0.417285
cor1464	MAFB	BMPER	-0.0355612	0.671098
cor1465	MAFB	BMPR1A	-0.440374	2.97655e-08
cor1466	MAFB	BMPR1B	0.0185384	0.824844
cor1467	MAFB	BMPR2	-0.433974	4.9485e-08
cor1468	MAFB	BMS1	0.322124	7.77753e-05
cor1469	MAFB	BMX	0.0950948	0.25522
cor1470	MAFB	BNC1	0.0224458	0.788717
cor1471	MAFB	BNC2	0.228136	0.005783
cor1472	MAFB	BNIP1	-0.00164042	0.984377
cor1473	MAFB	BNIP2	-0.115337	0.167145
cor1474	MAFB	BNIP3	-0.471527	2.14619e-09
cor1475	MAFB	BNIP3L	-0.130489	0.117725
cor1476	MAFB	BNIPL	-0.32926	5.2581e-05
cor1477	MAFB	BOAT	0.205482	0.013159
cor1478	MAFB	BOC	-0.233955	0.00462261
cor1479	MAFB	BOK	0.0437255	0.601519
cor1480	MAFB	BOLA1	-0.405768	4.11959e-07
cor1481	MAFB	BOLA2	0.543593	1.60371e-12
cor1482	MAFB	BOLA3	-0.213668	0.00986566
cor1483	MAFB	BOLL	0.170459	0.040378
cor1484	MAFB	BOP1	0.546909	1.1037e-12
cor1485	MAFB	BP75	-0.365552	6.14853e-06
cor1486	MAFB	BPESC1	-0.0880652	0.292197
cor1487	MAFB	BPGM	0.0390683	0.640821
cor1488	MAFB	BPHL	-0.222355	0.0071867
cor1489	MAFB	BPI	-0.0245877	0.769097
cor1490	MAFB	BPIL1	0.0321599	0.700975
cor1491	MAFB	BPIL2	0.0756818	0.365603
cor1492	MAFB	BPIL3	0.150884	0.0700572
cor1493	MAFB	BPNT1	-0.188524	0.0231541
cor1494	MAFB	BPTF	-0.100194	0.2305
cor1495	MAFB	BPY2	-0.0599801	0.47359
cor1496	MAFB	BPY2B	-0.00637237	0.939363
cor1497	MAFB	BRAF	-0.0340078	0.684683
cor1498	MAFB	BRAP	-0.14031	0.0923222
cor1499	MAFB	BRCA1	-0.253117	0.00212819
cor1500	MAFB	BRCA2	0.0807614	0.334216
cor1501	MAFB	BRCC3	0.226824	0.00607806
cor1502	MAFB	BRD1	0.00350327	0.966642
cor1503	MAFB	BRD2	0.164229	0.0483947
cor1504	MAFB	BRD3	-0.247842	0.00265037
cor1505	MAFB	BRD4	0.333678	4.10621e-05
cor1506	MAFB	BRD7	-0.509987	5.67846e-11
cor1507	MAFB	BRD8	-0.535564	3.89861e-12
cor1508	MAFB	BRD9	-0.0591146	0.480007
cor1509	MAFB	BRDG1	0.145902	0.0799342
cor1510	MAFB	BRDT	0.0683508	0.413994
cor1511	MAFB	BRE	-0.263092	0.00138795
cor1512	MAFB	BRF1	0.012446	0.881887
cor1513	MAFB	BRF2	-0.355789	1.12435e-05
cor1514	MAFB	BRI3	-0.111321	0.182524
cor1515	MAFB	BRI3BP	0.164272	0.0483351
cor1516	MAFB	BRIP1	-0.171804	0.0388026
cor1517	MAFB	BRMS1	0.617815	1.25576e-16
cor1518	MAFB	BRMS1L	-0.146023	0.0796807
cor1519	MAFB	BRP44	-0.442093	2.592e-08
cor1520	MAFB	BRP44L	-0.587086	8.43742e-15
cor1521	MAFB	BRPF1	0.267141	0.00116138
cor1522	MAFB	BRPF3	0.309055	0.000155368
cor1523	MAFB	BRS3	-0.00759982	0.927713
cor1524	MAFB	BRSK1	-0.178553	0.0316541
cor1525	MAFB	BRSK2	0.105348	0.207275
cor1526	MAFB	BRUNOL4	0.0813592	0.330638
cor1527	MAFB	BRUNOL5	0.109188	0.191101
cor1528	MAFB	BRUNOL6	-0.168164	0.0431906
cor1529	MAFB	BRWD1	-0.301445	0.000229111
cor1530	MAFB	BRWD2	0.00157879	0.984963
cor1531	MAFB	BRWD3	0.168292	0.04303
cor1532	MAFB	BSCL2	0.204866	0.0134421
cor1533	MAFB	BSDC1	0.342068	2.5408e-05
cor1534	MAFB	BSG	-0.3671	5.57739e-06
cor1535	MAFB	BSN	-0.204787	0.0134789
cor1536	MAFB	BSND	-0.142174	0.0880348
cor1537	MAFB	BST1	0.143967	0.084061
cor1538	MAFB	BST2	0.500861	1.40107e-10
cor1539	MAFB	BTAF1	-0.112053	0.179646
cor1540	MAFB	BTBD1	-0.287871	0.000446353
cor1541	MAFB	BTBD10	-0.00311659	0.970322
cor1542	MAFB	BTBD11	0.165441	0.0467386
cor1543	MAFB	BTBD12	0.301199	0.000231965
cor1544	MAFB	BTBD14A	0.662696	1.0967e-19
cor1545	MAFB	BTBD14B	0.0953047	0.254167
cor1546	MAFB	BTBD15	-0.308677	0.00015843
cor1547	MAFB	BTBD16	-0.0709292	0.396562
cor1548	MAFB	BTBD17	-0.00157137	0.985034
cor1549	MAFB	BTBD3	0.176448	0.0337533
cor1550	MAFB	BTBD6	-0.0160446	0.848101
cor1551	MAFB	BTBD7	-0.0884797	0.289922
cor1552	MAFB	BTBD8	-0.0567948	0.497436
cor1553	MAFB	BTBD9	-0.197622	0.0171894
cor1554	MAFB	BTC	-0.0786687	0.346932
cor1555	MAFB	BTD	-0.346636	1.94497e-05
cor1556	MAFB	BTF3	-0.0973209	0.244212
cor1557	MAFB	BTF3L4	0.0279939	0.7382
cor1558	MAFB	BTG1	0.19452	0.0190525
cor1559	MAFB	BTG2	0.746382	4.57159e-27
cor1560	MAFB	BTG3	0.399921	6.2417e-07
cor1561	MAFB	BTG4	0.0174132	0.83532
cor1562	MAFB	BTK	0.699271	1.34625e-22
cor1563	MAFB	BTLA	-0.176628	0.0335688
cor1564	MAFB	BTN1A1	-0.0251205	0.764238
cor1565	MAFB	BTN2A1	0.0252846	0.762744
cor1566	MAFB	BTN2A2	0.0355457	0.671233
cor1567	MAFB	BTN2A3	-0.0188491	0.821957
cor1568	MAFB	BTN3A1	-0.0727197	0.384719
cor1569	MAFB	BTN3A2	0.183402	0.0272371
cor1570	MAFB	BTN3A3	0.116409	0.16321
cor1571	MAFB	BTNL2	0.258985	0.00165834
cor1572	MAFB	BTNL3	0.000961922	0.990838
cor1573	MAFB	BTNL8	0.125521	0.132493
cor1574	MAFB	BTNL9	-0.0221099	0.791806
cor1575	MAFB	BTRC	-0.430167	6.66268e-08
cor1576	MAFB	BUB1	-0.200141	0.0157947
cor1577	MAFB	BUB1B	-0.029664	0.723197
cor1578	MAFB	BUB3	0.186291	0.0248645
cor1579	MAFB	BUD13	-0.190958	0.0214057
cor1580	MAFB	BUD31	-0.152364	0.0673205
cor1581	MAFB	BVES	-0.0440279	0.599004
cor1582	MAFB	BXDC1	0.365781	6.06062e-06
cor1583	MAFB	BXDC2	0.0557544	0.505361
cor1584	MAFB	BXDC5	-0.0904857	0.279082
cor1585	MAFB	BYSL	0.544388	1.4669e-12
cor1586	MAFB	BZRAP1	-0.513664	3.91661e-11
cor1587	MAFB	BZRPL1	0.0629954	0.451602
cor1588	MAFB	BZW1	0.38596	1.63124e-06
cor1589	MAFB	BZW2	-0.33317	4.22545e-05
cor1590	MAFB	C10ORF10	0.190501	0.0217248
cor1591	MAFB	C10ORF104	-0.561815	1.95292e-13
cor1592	MAFB	C10ORF107	-0.020707	0.804743
cor1593	MAFB	C10ORF108	0.180675	0.0296514
cor1594	MAFB	C10ORF109	-0.150648	0.0705002
cor1595	MAFB	C10ORF11	0.525553	1.14247e-11
cor1596	MAFB	C10ORF110	-0.665274	7.05224e-20
cor1597	MAFB	C10ORF111	-0.223292	0.00694042
cor1598	MAFB	C10ORF113	0.0761923	0.362369
cor1599	MAFB	C10ORF114	-0.143544	0.0849843
cor1600	MAFB	C10ORF115	0.0369973	0.658632
cor1601	MAFB	C10ORF116	0.122317	0.142742
cor1602	MAFB	C10ORF118	0.0287904	0.731032
cor1603	MAFB	C10ORF119	0.410236	2.98263e-07
cor1604	MAFB	C10ORF12	-0.114367	0.170769
cor1605	MAFB	C10ORF120	0.142225	0.08792
cor1606	MAFB	C10ORF122	0.0763534	0.361352
cor1607	MAFB	C10ORF125	0.591242	4.9011e-15
cor1608	MAFB	C10ORF128	0.15311	0.0659754
cor1609	MAFB	C10ORF129	0.0818349	0.327809
cor1610	MAFB	C10ORF132	0.153516	0.0652535
cor1611	MAFB	C10ORF136	0.0838474	0.316013
cor1612	MAFB	C10ORF137	-0.351666	1.44218e-05
cor1613	MAFB	C10ORF141	0.439781	3.12132e-08
cor1614	MAFB	C10ORF18	-0.0706899	0.398162
cor1615	MAFB	C10ORF2	0.150245	0.0712647
cor1616	MAFB	C10ORF21	-0.0920747	0.270692
cor1617	MAFB	C10ORF25	0.0347047	0.678575
cor1618	MAFB	C10ORF26	0.619543	9.77681e-17
cor1619	MAFB	C10ORF27	-0.0626295	0.454239
cor1620	MAFB	C10ORF28	-0.0766975	0.359185
cor1621	MAFB	C10ORF30	-0.00884498	0.915909
cor1622	MAFB	C10ORF31	-0.00926979	0.911886
cor1623	MAFB	C10ORF32	-0.330504	4.90637e-05
cor1624	MAFB	C10ORF33	-0.525602	1.13658e-11
cor1625	MAFB	C10ORF35	-0.540871	2.17302e-12
cor1626	MAFB	C10ORF37	-0.0248955	0.766289
cor1627	MAFB	C10ORF39	-0.239698	0.00368637
cor1628	MAFB	C10ORF4	-0.179974	0.0303012
cor1629	MAFB	C10ORF41	0.289292	0.000416894
cor1630	MAFB	C10ORF46	0.0886784	0.288836
cor1631	MAFB	C10ORF47	0.335805	3.64046e-05
cor1632	MAFB	C10ORF49	-0.0984288	0.238859
cor1633	MAFB	C10ORF51	0.114886	0.168824
cor1634	MAFB	C10ORF53	0.10509	0.208396
cor1635	MAFB	C10ORF54	0.293184	0.00034514
cor1636	MAFB	C10ORF55	-0.073464	0.37986
cor1637	MAFB	C10ORF57	-0.336417	3.51595e-05
cor1638	MAFB	C10ORF58	-0.0390064	0.64135
cor1639	MAFB	C10ORF59	-0.29649	0.000293379
cor1640	MAFB	C10ORF6	-0.411088	2.80312e-07
cor1641	MAFB	C10ORF61	0.227668	0.00588685
cor1642	MAFB	C10ORF62	0.0199112	0.812105
cor1643	MAFB	C10ORF63	0.085673	0.305554
cor1644	MAFB	C10ORF64	-0.0211804	0.800371
cor1645	MAFB	C10ORF65	-0.171801	0.0388053
cor1646	MAFB	C10ORF67	-0.302404	0.000218293
cor1647	MAFB	C10ORF68	-0.0107091	0.898274
cor1648	MAFB	C10ORF71	-0.732319	1.23828e-25
cor1649	MAFB	C10ORF72	-0.0911506	0.27555
cor1650	MAFB	C10ORF73	-0.0965127	0.24817
cor1651	MAFB	C10ORF76	-0.529209	7.74624e-12
cor1652	MAFB	C10ORF78	-0.278711	0.000687294
cor1653	MAFB	C10ORF79	0.0200733	0.810604
cor1654	MAFB	C10ORF81	0.0414681	0.620435
cor1655	MAFB	C10ORF82	0.0682067	0.414981
cor1656	MAFB	C10ORF84	-0.193603	0.0196361
cor1657	MAFB	C10ORF85	-0.0703436	0.400482
cor1658	MAFB	C10ORF88	-0.026881	0.748251
cor1659	MAFB	C10ORF90	0.108873	0.192391
cor1660	MAFB	C10ORF91	-0.108621	0.193429
cor1661	MAFB	C10ORF92	-0.0109204	0.896278
cor1662	MAFB	C10ORF93	-0.0677193	0.418331
cor1663	MAFB	C10ORF95	-0.00464621	0.955769
cor1664	MAFB	C10ORF96	0.0192317	0.818405
cor1665	MAFB	C10ORF97	-0.489012	4.35245e-10
cor1666	MAFB	C10ORF99	0.116846	0.161623
cor1667	MAFB	C11ORF1	-0.542175	1.87933e-12
cor1668	MAFB	C11ORF10	-0.0397351	0.635129
cor1669	MAFB	C11ORF16	-0.126918	0.128203
cor1670	MAFB	C11ORF17	-0.499635	1.57857e-10
cor1671	MAFB	C11ORF2	-0.163004	0.0501173
cor1672	MAFB	C11ORF24	0.111145	0.183221
cor1673	MAFB	C11ORF30	-0.0260984	0.755345
cor1674	MAFB	C11ORF31	-0.311055	0.000140044
cor1675	MAFB	C11ORF34	0.00977773	0.907079
cor1676	MAFB	C11ORF35	-0.005175	0.950741
cor1677	MAFB	C11ORF36	-0.0720827	0.388908
cor1678	MAFB	C11ORF37	0.0080945	0.923021
cor1679	MAFB	C11ORF38	0.274183	0.000846231
cor1680	MAFB	C11ORF39	-0.125735	0.131829
cor1681	MAFB	C11ORF40	0.0304254	0.716393
cor1682	MAFB	C11ORF41	-0.0823772	0.324603
cor1683	MAFB	C11ORF42	0.207299	0.0123549
cor1684	MAFB	C11ORF44	0.149419	0.0728527
cor1685	MAFB	C11ORF45	-0.409168	3.22336e-07
cor1686	MAFB	C11ORF46	-0.40174	5.48965e-07
cor1687	MAFB	C11ORF47	-0.125553	0.132394
cor1688	MAFB	C11ORF48	0.302785	0.000214125
cor1689	MAFB	C11ORF49	0.024895	0.766294
cor1690	MAFB	C11ORF51	-0.354499	1.21586e-05
cor1691	MAFB	C11ORF52	0.503539	1.07786e-10
cor1692	MAFB	C11ORF53	-0.0412389	0.62237
cor1693	MAFB	C11ORF54	-0.359318	9.06013e-06
cor1694	MAFB	C11ORF55	0.0100634	0.904377
cor1695	MAFB	C11ORF57	-0.11275	0.176937
cor1696	MAFB	C11ORF58	0.0242889	0.771825
cor1697	MAFB	C11ORF59	-0.0852497	0.307959
cor1698	MAFB	C11ORF60	-0.51127	4.9906e-11
cor1699	MAFB	C11ORF61	0.0586294	0.483625
cor1700	MAFB	C11ORF63	0.169444	0.0416031
cor1701	MAFB	C11ORF65	-0.338975	3.0375e-05
cor1702	MAFB	C11ORF66	-0.0883752	0.290494
cor1703	MAFB	C11ORF67	0.132503	0.112116
cor1704	MAFB	C11ORF68	-0.289495	0.00041282
cor1705	MAFB	C11ORF70	0.248776	0.00255018
cor1706	MAFB	C11ORF71	-0.352285	1.38962e-05
cor1707	MAFB	C11ORF72	0.191837	0.020803
cor1708	MAFB	C11ORF73	-0.115275	0.167373
cor1709	MAFB	C11ORF74	-0.576498	3.25207e-14
cor1710	MAFB	C11ORF75	0.229391	0.00551279
cor1711	MAFB	C11ORF76	0.198755	0.0165491
cor1712	MAFB	C11ORF77	-0.0194451	0.816425
cor1713	MAFB	C11ORF80	-0.00776988	0.9261
cor1714	MAFB	C11ORF82	0.280528	0.000631624
cor1715	MAFB	C11ORF84	0.113567	0.173801
cor1716	MAFB	C11ORF85	0.0524523	0.530938
cor1717	MAFB	C11ORF87	0.247449	0.00269365
cor1718	MAFB	C11ORF88	0.00990635	0.905863
cor1719	MAFB	C11ORF9	-0.0772485	0.355733
cor1720	MAFB	C12ORF10	0.193777	0.0195239
cor1721	MAFB	C12ORF11	0.102041	0.221974
cor1722	MAFB	C12ORF12	0.104397	0.211431
cor1723	MAFB	C12ORF23	-0.109267	0.190777
cor1724	MAFB	C12ORF24	-0.0111972	0.893664
cor1725	MAFB	C12ORF26	-0.504355	9.94585e-11
cor1726	MAFB	C12ORF28	0.0762909	0.361746
cor1727	MAFB	C12ORF29	0.145195	0.0814223
cor1728	MAFB	C12ORF30	-0.247592	0.00267777
cor1729	MAFB	C12ORF31	0.0972986	0.244321
cor1730	MAFB	C12ORF32	0.0852023	0.308229
cor1731	MAFB	C12ORF34	0.312235	0.000131676
cor1732	MAFB	C12ORF35	-0.0440327	0.598965
cor1733	MAFB	C12ORF36	0.0662304	0.42866
cor1734	MAFB	C12ORF37	0.0570911	0.495192
cor1735	MAFB	C12ORF39	-0.539742	2.46276e-12
cor1736	MAFB	C12ORF4	-0.195363	0.0185297
cor1737	MAFB	C12ORF40	0.0497464	0.552372
cor1738	MAFB	C12ORF41	-0.146604	0.0784771
cor1739	MAFB	C12ORF42	0.0138673	0.868514
cor1740	MAFB	C12ORF43	0.321206	8.1734e-05
cor1741	MAFB	C12ORF44	0.607305	5.573e-16
cor1742	MAFB	C12ORF45	0.398842	6.73362e-07
cor1743	MAFB	C12ORF47	-0.632098	1.51207e-17
cor1744	MAFB	C12ORF48	0.0623211	0.456469
cor1745	MAFB	C12ORF49	0.542681	1.77612e-12
cor1746	MAFB	C12ORF5	0.314252	0.000118443
cor1747	MAFB	C12ORF50	0.0158843	0.8496
cor1748	MAFB	C12ORF52	-0.331308	4.691e-05
cor1749	MAFB	C12ORF53	0.0759138	0.364131
cor1750	MAFB	C12ORF54	0.0656467	0.432749
cor1751	MAFB	C12ORF56	0.0343123	0.682011
cor1752	MAFB	C12ORF57	-0.382155	2.10335e-06
cor1753	MAFB	C12ORF59	0.0743575	0.374076
cor1754	MAFB	C12ORF60	-0.231303	0.00512272
cor1755	MAFB	C12ORF61	0.0665123	0.426694
cor1756	MAFB	C12ORF62	-0.492241	3.20949e-10
cor1757	MAFB	C12ORF64	-0.00932049	0.911407
cor1758	MAFB	C12ORF65	-0.305057	0.000190788
cor1759	MAFB	C12ORF66	0.0323753	0.699069
cor1760	MAFB	C12ORF67	-0.119953	0.150686
cor1761	MAFB	C12ORF69	0.0249561	0.765736
cor1762	MAFB	C12ORF71	0.0887317	0.288545
cor1763	MAFB	C12ORF72	-0.0900906	0.281195
cor1764	MAFB	C12ORF8	-0.0881811	0.291559
cor1765	MAFB	C13ORF1	-0.456148	8.12329e-09
cor1766	MAFB	C13ORF15	0.563655	1.56752e-13
cor1767	MAFB	C13ORF16	0.114763	0.169283
cor1768	MAFB	C13ORF18	0.275592	0.000793479
cor1769	MAFB	C13ORF23	0.0480277	0.5662
cor1770	MAFB	C13ORF25	0.308982	0.000155956
cor1771	MAFB	C13ORF26	-0.0652913	0.43525
cor1772	MAFB	C13ORF27	0.0448522	0.592175
cor1773	MAFB	C13ORF28	-0.0860572	0.303382
cor1774	MAFB	C13ORF3	-0.0686762	0.411769
cor1775	MAFB	C13ORF30	-0.0607671	0.467796
cor1776	MAFB	C13ORF31	-0.0284271	0.734298
cor1777	MAFB	C13ORF33	0.628241	2.70707e-17
cor1778	MAFB	C13ORF34	0.420015	1.44703e-07
cor1779	MAFB	C13ORF35	0.16632	0.0455683
cor1780	MAFB	C13ORF39	0.0734837	0.379732
cor1781	MAFB	C13ORF7	-0.262273	0.00143845
cor1782	MAFB	C14ORF1	-0.00479916	0.954314
cor1783	MAFB	C14ORF100	-0.0776644	0.353142
cor1784	MAFB	C14ORF101	-0.0258275	0.757805
cor1785	MAFB	C14ORF102	-0.296111	0.000298921
cor1786	MAFB	C14ORF104	0.00981885	0.90669
cor1787	MAFB	C14ORF105	-0.0430032	0.607543
cor1788	MAFB	C14ORF106	-0.329401	5.21715e-05
cor1789	MAFB	C14ORF108	-0.22777	0.00586415
cor1790	MAFB	C14ORF11	-0.211479	0.010666
cor1791	MAFB	C14ORF112	-0.0771377	0.356426
cor1792	MAFB	C14ORF115	-0.131635	0.114507
cor1793	MAFB	C14ORF118	0.125217	0.13344
cor1794	MAFB	C14ORF119	-0.15661	0.0599533
cor1795	MAFB	C14ORF121	0.0300072	0.720128
cor1796	MAFB	C14ORF124	0.117063	0.16084
cor1797	MAFB	C14ORF125	-0.128543	0.12335
cor1798	MAFB	C14ORF126	-0.00595558	0.943322
cor1799	MAFB	C14ORF128	-0.0835656	0.317648
cor1800	MAFB	C14ORF129	-0.103393	0.21588
cor1801	MAFB	C14ORF131	-0.481711	8.56676e-10
cor1802	MAFB	C14ORF132	-0.633963	1.13757e-17
cor1803	MAFB	C14ORF133	-0.423959	1.07379e-07
cor1804	MAFB	C14ORF135	-0.580579	1.94442e-14
cor1805	MAFB	C14ORF138	-0.0183669	0.826439
cor1806	MAFB	C14ORF139	0.549592	8.13201e-13
cor1807	MAFB	C14ORF142	-0.274158	0.000847185
cor1808	MAFB	C14ORF143	-0.0951471	0.254957
cor1809	MAFB	C14ORF144	-0.047407	0.571235
cor1810	MAFB	C14ORF145	0.244397	0.00305135
cor1811	MAFB	C14ORF147	0.566645	1.09354e-13
cor1812	MAFB	C14ORF148	0.000124117	0.998818
cor1813	MAFB	C14ORF149	0.345506	2.07875e-05
cor1814	MAFB	C14ORF151	0.278352	0.0006988
cor1815	MAFB	C14ORF153	0.192421	0.0204107
cor1816	MAFB	C14ORF156	-0.0151706	0.856284
cor1817	MAFB	C14ORF159	-0.619633	9.64868e-17
cor1818	MAFB	C14ORF162	-0.0241212	0.773358
cor1819	MAFB	C14ORF165	0.0473904	0.57137
cor1820	MAFB	C14ORF166	-0.18063	0.0296926
cor1821	MAFB	C14ORF166B	-0.113559	0.173832
cor1822	MAFB	C14ORF169	-0.0821958	0.325673
cor1823	MAFB	C14ORF172	0.386552	1.56746e-06
cor1824	MAFB	C14ORF173	0.139041	0.0953354
cor1825	MAFB	C14ORF177	0.170791	0.0399837
cor1826	MAFB	C14ORF178	-0.0395512	0.636697
cor1827	MAFB	C14ORF179	-0.656699	3.01263e-19
cor1828	MAFB	C14ORF180	-0.442058	2.5992e-08
cor1829	MAFB	C14ORF181	0.00189823	0.981922
cor1830	MAFB	C14ORF19	-0.288844	0.000425978
cor1831	MAFB	C14ORF2	-0.355874	1.11857e-05
cor1832	MAFB	C14ORF21	-0.0148067	0.859695
cor1833	MAFB	C14ORF23	-0.0670609	0.422881
cor1834	MAFB	C14ORF28	-0.545419	1.30619e-12
cor1835	MAFB	C14ORF32	0.212347	0.010342
cor1836	MAFB	C14ORF37	0.177271	0.0329191
cor1837	MAFB	C14ORF39	0.017974	0.830095
cor1838	MAFB	C14ORF4	0.128163	0.124471
cor1839	MAFB	C14ORF43	-0.348771	1.71417e-05
cor1840	MAFB	C14ORF45	-0.426053	9.15112e-08
cor1841	MAFB	C14ORF48	-0.0459798	0.58289
cor1842	MAFB	C14ORF49	-0.00777133	0.926086
cor1843	MAFB	C14ORF50	-0.0217483	0.795135
cor1844	MAFB	C14ORF68	0.0951325	0.25503
cor1845	MAFB	C14ORF70	0.0986111	0.237986
cor1846	MAFB	C14ORF72	-0.0850541	0.309074
cor1847	MAFB	C14ORF73	-0.0802047	0.337569
cor1848	MAFB	C14ORF78	0.183197	0.0274127
cor1849	MAFB	C14ORF79	-0.119308	0.152909
cor1850	MAFB	C14ORF80	0.25461	0.00199841
cor1851	MAFB	C14ORF82	0.0296883	0.722981
cor1852	MAFB	C14ORF85	0.104479	0.211068
cor1853	MAFB	C14ORF93	-0.324531	6.82272e-05
cor1854	MAFB	C14ORF94	-0.208971	0.0116532
cor1855	MAFB	C15ORF15	-0.333314	4.19139e-05
cor1856	MAFB	C15ORF17	0.333759	4.08759e-05
cor1857	MAFB	C15ORF2	0.0107971	0.897442
cor1858	MAFB	C15ORF20	-0.135984	0.102915
cor1859	MAFB	C15ORF21	-0.0906032	0.278456
cor1860	MAFB	C15ORF23	-0.138692	0.0961791
cor1861	MAFB	C15ORF24	0.426985	8.51939e-08
cor1862	MAFB	C15ORF26	0.0291649	0.72767
cor1863	MAFB	C15ORF27	0.231829	0.0050199
cor1864	MAFB	C15ORF28	-0.0125545	0.880865
cor1865	MAFB	C15ORF29	-0.165903	0.0461205
cor1866	MAFB	C15ORF32	0.150491	0.0707978
cor1867	MAFB	C15ORF33	-0.14008	0.0928632
cor1868	MAFB	C15ORF37	-0.185409	0.0255696
cor1869	MAFB	C15ORF38	-0.191913	0.0207513
cor1870	MAFB	C15ORF39	0.0633279	0.449212
cor1871	MAFB	C15ORF40	-0.349971	1.59605e-05
cor1872	MAFB	C15ORF41	-0.12268	0.141551
cor1873	MAFB	C15ORF42	0.043618	0.602414
cor1874	MAFB	C15ORF43	0.0466443	0.57745
cor1875	MAFB	C15ORF44	-0.106125	0.203925
cor1876	MAFB	C15ORF48	0.148529	0.0745939
cor1877	MAFB	C15ORF5	-0.182264	0.0282234
cor1878	MAFB	C15ORF51	0.0602383	0.471684
cor1879	MAFB	C15ORF52	-0.481889	8.42813e-10
cor1880	MAFB	C15ORF53	0.0688868	0.410334
cor1881	MAFB	C15ORF54	0.0516358	0.537362
cor1882	MAFB	C15ORF55	0.0497557	0.552298
cor1883	MAFB	C15ORF56	-0.186946	0.0243519
cor1884	MAFB	C15ORF57	-0.275418	0.00079984
cor1885	MAFB	C15ORF58	-0.444232	2.17963e-08
cor1886	MAFB	C15ORF59	0.224975	0.00651688
cor1887	MAFB	C15ORF60	0.0129266	0.87736
cor1888	MAFB	C16ORF13	-0.244549	0.00303252
cor1889	MAFB	C16ORF14	-0.205632	0.0130913
cor1890	MAFB	C16ORF3	0.0733519	0.380589
cor1891	MAFB	C16ORF30	0.562488	1.80237e-13
cor1892	MAFB	C16ORF33	-0.0635101	0.447906
cor1893	MAFB	C16ORF35	0.409896	3.05746e-07
cor1894	MAFB	C16ORF42	-0.127955	0.12509
cor1895	MAFB	C16ORF45	-0.182681	0.0278583
cor1896	MAFB	C16ORF46	0.0490847	0.557677
cor1897	MAFB	C16ORF47	-0.109195	0.19107
cor1898	MAFB	C16ORF48	0.0272234	0.745154
cor1899	MAFB	C16ORF5	-0.0764048	0.361028
cor1900	MAFB	C16ORF50	0.148121	0.0754043
cor1901	MAFB	C16ORF52	0.043885	0.600192
cor1902	MAFB	C16ORF53	-0.276107	0.000774956
cor1903	MAFB	C16ORF54	-0.0814685	0.329987
cor1904	MAFB	C16ORF55	-0.0237433	0.776814
cor1905	MAFB	C16ORF56	0.245483	0.00291944
cor1906	MAFB	C16ORF57	0.194467	0.0190859
cor1907	MAFB	C16ORF58	0.25867	0.00168093
cor1908	MAFB	C16ORF59	0.252774	0.00215905
cor1909	MAFB	C16ORF61	-0.0825831	0.323391
cor1910	MAFB	C16ORF62	-0.0298331	0.721684
cor1911	MAFB	C16ORF63	-0.363292	7.08319e-06
cor1912	MAFB	C16ORF65	0.0395791	0.636458
cor1913	MAFB	C16ORF68	0.220383	0.00773042
cor1914	MAFB	C16ORF69	-0.0710856	0.395519
cor1915	MAFB	C16ORF7	0.00786459	0.925201
cor1916	MAFB	C16ORF70	-0.113987	0.172204
cor1917	MAFB	C16ORF71	0.0261456	0.754917
cor1918	MAFB	C16ORF72	0.291376	0.000376911
cor1919	MAFB	C16ORF73	0.0537961	0.520451
cor1920	MAFB	C16ORF74	-0.0764751	0.360584
cor1921	MAFB	C16ORF75	-0.310962	0.000140727
cor1922	MAFB	C16ORF78	-0.0047042	0.955217
cor1923	MAFB	C16ORF79	-0.573245	4.87472e-14
cor1924	MAFB	C16ORF80	-0.454293	9.49618e-09
cor1925	MAFB	C16ORF82	-0.153478	0.0653205
cor1926	MAFB	C16ORF84	0.231638	0.00505705
cor1927	MAFB	C16ORF85	0.0294512	0.725104
cor1928	MAFB	C16ORF86	-0.241064	0.00349055
cor1929	MAFB	C16ORF87	-0.379765	2.4636e-06
cor1930	MAFB	C16ORF89	0.120195	0.149856
cor1931	MAFB	C16ORF90	0.166891	0.0448202
cor1932	MAFB	C17ORF28	-0.200765	0.0154644
cor1933	MAFB	C17ORF37	-0.0824025	0.324454
cor1934	MAFB	C17ORF38	-0.0722683	0.387685
cor1935	MAFB	C17ORF39	-0.281539	0.000602468
cor1936	MAFB	C17ORF41	-0.0158565	0.84986
cor1937	MAFB	C17ORF42	0.0247005	0.768067
cor1938	MAFB	C17ORF44	-0.31835	9.52875e-05
cor1939	MAFB	C17ORF45	-0.107546	0.197899
cor1940	MAFB	C17ORF46	-0.145283	0.0812354
cor1941	MAFB	C17ORF47	-0.12395	0.137446
cor1942	MAFB	C17ORF48	-0.0960126	0.250641
cor1943	MAFB	C17ORF49	0.101926	0.222499
cor1944	MAFB	C17ORF50	-0.0427354	0.609784
cor1945	MAFB	C17ORF51	-0.0118804	0.887218
cor1946	MAFB	C17ORF53	0.376423	3.06659e-06
cor1947	MAFB	C17ORF54	0.0249717	0.765594
cor1948	MAFB	C17ORF55	0.153775	0.0647947
cor1949	MAFB	C17ORF56	0.0317609	0.704512
cor1950	MAFB	C17ORF57	0.00501845	0.952229
cor1951	MAFB	C17ORF58	0.583825	1.28501e-14
cor1952	MAFB	C17ORF59	-0.155593	0.0616556
cor1953	MAFB	C17ORF60	0.61875	1.09691e-16
cor1954	MAFB	C17ORF61	-0.512722	4.30925e-11
cor1955	MAFB	C17ORF62	0.570762	6.62003e-14
cor1956	MAFB	C17ORF63	0.364053	6.75443e-06
cor1957	MAFB	C17ORF64	0.0384002	0.646545
cor1958	MAFB	C17ORF65	-0.0842201	0.313859
cor1959	MAFB	C17ORF66	-0.0107906	0.897504
cor1960	MAFB	C17ORF67	0.00181976	0.982669
cor1961	MAFB	C17ORF68	0.0535398	0.522443
cor1962	MAFB	C17ORF69	-0.396563	7.89635e-07
cor1963	MAFB	C17ORF70	0.622997	5.89889e-17
cor1964	MAFB	C17ORF71	-0.293385	0.00034177
cor1965	MAFB	C17ORF73	-0.0137526	0.869591
cor1966	MAFB	C17ORF74	-0.161683	0.0520315
cor1967	MAFB	C17ORF75	-0.404202	4.60807e-07
cor1968	MAFB	C17ORF76	-0.0977828	0.24197
cor1969	MAFB	C17ORF77	0.0790334	0.344694
cor1970	MAFB	C17ORF78	-0.0502458	0.548385
cor1971	MAFB	C17ORF79	-0.210653	0.0109829
cor1972	MAFB	C17ORF80	-0.310787	0.000142014
cor1973	MAFB	C17ORF81	-0.238633	0.0038459
cor1974	MAFB	C17ORF82	0.0713593	0.393698
cor1975	MAFB	C17ORF85	-0.426988	8.51769e-08
cor1976	MAFB	C17ORF87	0.505063	9.27462e-11
cor1977	MAFB	C17ORF90	-0.503852	1.0451e-10
cor1978	MAFB	C17ORF91	0.503275	1.10618e-10
cor1979	MAFB	C17ORF92	0.0258152	0.757918
cor1980	MAFB	C17ORF95	-0.198926	0.0164544
cor1981	MAFB	C17ORF97	-0.11387	0.172646
cor1982	MAFB	C18ORF1	-0.303715	0.000204271
cor1983	MAFB	C18ORF10	-0.346413	1.97079e-05
cor1984	MAFB	C18ORF16	-0.0999748	0.231526
cor1985	MAFB	C18ORF19	-0.129128	0.121637
cor1986	MAFB	C18ORF2	-0.0133986	0.872919
cor1987	MAFB	C18ORF20	0.0707071	0.398046
cor1988	MAFB	C18ORF21	-0.235121	0.00441684
cor1989	MAFB	C18ORF22	-0.272427	0.000916472
cor1990	MAFB	C18ORF24	0.0136251	0.87079
cor1991	MAFB	C18ORF25	-0.229569	0.0054754
cor1992	MAFB	C18ORF26	-0.224987	0.00651374
cor1993	MAFB	C18ORF32	-0.222223	0.00722187
cor1994	MAFB	C18ORF34	-0.189731	0.0222726
cor1995	MAFB	C18ORF45	0.0880972	0.29202
cor1996	MAFB	C18ORF51	-0.47453	1.64212e-09
cor1997	MAFB	C18ORF54	0.165334	0.0468833
cor1998	MAFB	C18ORF55	-0.41789	1.69659e-07
[truncated: 35,847 more rows]
