# Supplementary material for: Identification of Potential Diagnostic Biomarkers and Biological Pathways in Hypertrophic Cardiomyopathy Based on Bioinformatics Analysis
Source: Genes (Basel). 2022 Mar 17;13(3):530. doi: 10.3390/genes13030530 (PMC8951232; doi:10.3390/genes13030530)
Supplement: Supplementary file 1 [file genes-13-00530-s001.zip › genes-1608505-supplementary/Supplementary files-proof/Table S3.Genes correlated with MT1M in HCM.xls]

## Sheet: MT1M_related_genes
	gene	mRNAs	cor	p.value
cor	MT1M	7A5	0.0749557	0.370234
cor1	MT1M	A1BG	-0.0624693	0.455396
cor2	MT1M	A1CF	-0.00648377	0.938305
cor3	MT1M	A26A1	0.0548032	0.512662
cor4	MT1M	A26B1	-0.00717182	0.931773
cor5	MT1M	A26C1B	0.046731	0.576741
cor6	MT1M	A26C3	0.0617866	0.460347
cor7	MT1M	A2BP1	0.237934	0.00395395
cor8	MT1M	A2M	0.0862791	0.302132
cor9	MT1M	A2ML1	-0.0355124	0.671524
cor10	MT1M	A3GALT2	-0.00542636	0.948352
cor11	MT1M	A4GALT	0.260145	0.00157749
cor12	MT1M	A4GNT	-0.00317344	0.969781
cor13	MT1M	AAA1	-0.224059	0.0067444
cor14	MT1M	AAAS	-0.243403	0.00317676
cor15	MT1M	AACS	0.344193	2.24496e-05
cor16	MT1M	AACSL	0.0442466	0.597189
cor17	MT1M	AADAC	0.0273516	0.743995
cor18	MT1M	AADACL1	0.175334	0.0349107
cor19	MT1M	AADACL2	-0.0416636	0.618787
cor20	MT1M	AADACL3	-0.0826704	0.322878
cor21	MT1M	AADACL4	0.116003	0.164692
cor22	MT1M	AADAT	-0.188271	0.0233428
cor23	MT1M	AAK1	-0.152105	0.0677928
cor24	MT1M	AAMP	0.117342	0.159838
cor25	MT1M	AANAT	0.0979634	0.241098
cor26	MT1M	AARS	0.313066	0.000126066
cor27	MT1M	AARS2	-0.145167	0.0814811
cor28	MT1M	AARSD1	-0.165784	0.0462796
cor29	MT1M	AASDH	-0.289507	0.000412592
cor30	MT1M	AASDHPPT	-0.262725	0.00141036
cor31	MT1M	AASS	0.463424	4.36322e-09
cor32	MT1M	AATF	0.286067	0.00048652
cor33	MT1M	AATK	-0.0442062	0.597524
cor34	MT1M	ABAT	-0.292057	0.000364642
cor35	MT1M	ABCA1	-0.319718	8.8553e-05
cor36	MT1M	ABCA10	-0.328214	5.57188e-05
cor37	MT1M	ABCA11	-0.090069	0.281311
cor38	MT1M	ABCA12	0.00228692	0.978221
cor39	MT1M	ABCA13	0.10154	0.224264
cor40	MT1M	ABCA2	-0.386291	1.59527e-06
cor41	MT1M	ABCA3	-0.0565127	0.499579
cor42	MT1M	ABCA4	-0.0891029	0.286525
cor43	MT1M	ABCA5	-0.329409	5.21489e-05
cor44	MT1M	ABCA6	0.100048	0.231183
cor45	MT1M	ABCA7	-0.0112189	0.893459
cor46	MT1M	ABCA8	-0.0421555	0.614648
cor47	MT1M	ABCA9	0.0701222	0.401971
cor48	MT1M	ABCB1	0.0228326	0.785163
cor49	MT1M	ABCB10	-0.0424901	0.61184
cor50	MT1M	ABCB11	0.0562582	0.501515
cor51	MT1M	ABCB4	-0.502541	1.18876e-10
cor52	MT1M	ABCB5	0.0191939	0.818755
cor53	MT1M	ABCB6	0.440373	2.97658e-08
cor54	MT1M	ABCB7	-0.337231	3.35658e-05
cor55	MT1M	ABCB8	0.0604777	0.469921
cor56	MT1M	ABCB9	-0.0197822	0.8133
cor57	MT1M	ABCC1	0.159979	0.0545891
cor58	MT1M	ABCC10	-0.078739	0.3465
cor59	MT1M	ABCC11	0.224432	0.00665088
cor60	MT1M	ABCC12	0.0796886	0.340697
cor61	MT1M	ABCC13	0.293267	0.000343747
cor62	MT1M	ABCC2	0.0595393	0.476853
cor63	MT1M	ABCC3	0.279986	0.000647792
cor64	MT1M	ABCC4	0.28094	0.000619581
cor65	MT1M	ABCC5	0.145375	0.0810416
cor66	MT1M	ABCC6	-0.0841831	0.314073
cor67	MT1M	ABCC8	-0.426553	8.80709e-08
cor68	MT1M	ABCC9	-0.00340081	0.967617
cor69	MT1M	ABCD1	-0.138514	0.0966105
cor70	MT1M	ABCD2	0.0881974	0.29147
cor71	MT1M	ABCD3	0.240686	0.00354376
cor72	MT1M	ABCD4	-0.0716216	0.391957
cor73	MT1M	ABCE1	0.547061	1.08473e-12
cor74	MT1M	ABCF1	0.354212	1.23722e-05
cor75	MT1M	ABCF2	0.516963	2.79568e-11
cor76	MT1M	ABCF3	0.0955608	0.252887
cor77	MT1M	ABCG1	0.395816	8.31689e-07
cor78	MT1M	ABCG2	-0.447804	1.62785e-08
cor79	MT1M	ABCG4	-0.0889978	0.287096
cor80	MT1M	ABCG5	-0.162841	0.0503502
cor81	MT1M	ABCG8	0.0728981	0.383551
cor82	MT1M	ABHD1	-0.364381	6.61721e-06
cor83	MT1M	ABHD10	-0.430833	6.32657e-08
cor84	MT1M	ABHD11	-0.577697	2.7978e-14
cor85	MT1M	ABHD12	-0.0648493	0.438371
cor86	MT1M	ABHD12B	0.113792	0.172945
cor87	MT1M	ABHD13	-0.00199567	0.980994
cor88	MT1M	ABHD14A	-0.0553048	0.508805
cor89	MT1M	ABHD14B	-0.286201	0.000483408
cor90	MT1M	ABHD2	0.427061	8.47001e-08
cor91	MT1M	ABHD3	0.297528	0.00027867
cor92	MT1M	ABHD4	-0.304689	0.000194402
cor93	MT1M	ABHD5	0.495277	2.40321e-10
cor94	MT1M	ABHD6	0.0705402	0.399164
cor95	MT1M	ABHD7	0.00406563	0.961291
cor96	MT1M	ABHD8	-0.217716	0.0085236
cor97	MT1M	ABHD9	0.0806679	0.334777
cor98	MT1M	ABI1	0.0446425	0.593909
cor99	MT1M	ABI2	-0.19501	0.0187475
cor100	MT1M	ABI3	0.423154	1.14161e-07
cor101	MT1M	ABI3BP	-0.102508	0.219857
cor102	MT1M	ABL1	0.573188	4.90936e-14
cor103	MT1M	ABL2	0.0878994	0.29311
cor104	MT1M	ABLIM1	-0.394351	9.20566e-07
cor105	MT1M	ABLIM2	0.0681941	0.415068
cor106	MT1M	ABLIM3	0.0958588	0.251404
cor107	MT1M	ABO	0.22165	0.00737686
cor108	MT1M	ABP1	-0.113171	0.175316
cor109	MT1M	ABR	-0.302586	0.000216293
cor110	MT1M	ABRA	0.312052	0.000132939
cor111	MT1M	ABT1	0.243594	0.00315233
cor112	MT1M	ABTB1	-0.486284	5.61569e-10
cor113	MT1M	ABTB2	-0.0761708	0.362504
cor114	MT1M	ACAA1	-0.162711	0.0505371
cor115	MT1M	ACAA2	0.0557666	0.505267
cor116	MT1M	ACACA	0.0294865	0.724788
cor117	MT1M	ACACB	0.104846	0.209459
cor118	MT1M	ACAD10	-0.556862	3.50559e-13
cor119	MT1M	ACAD11	-0.474864	1.59373e-09
cor120	MT1M	ACAD8	-0.562666	1.76449e-13
cor121	MT1M	ACAD9	-0.00505559	0.951876
cor122	MT1M	ACADL	-0.472449	1.97727e-09
cor123	MT1M	ACADM	-0.528894	8.01162e-12
cor124	MT1M	ACADS	0.00231942	0.977911
cor125	MT1M	ACADSB	-0.429812	6.84894e-08
cor126	MT1M	ACADVL	0.188281	0.0233349
cor127	MT1M	ACAN	0.0522603	0.532445
cor128	MT1M	ACAP1	-0.0891021	0.286529
cor129	MT1M	ACAP3	0.18776	0.0237276
cor130	MT1M	ACAT1	-0.451767	1.1729e-08
cor131	MT1M	ACAT2	0.255212	0.00194812
cor132	MT1M	ACBD3	-0.245013	0.00297582
cor133	MT1M	ACBD4	-0.134978	0.105513
cor134	MT1M	ACBD5	-0.307739	0.000166286
cor135	MT1M	ACBD6	-0.116206	0.16395
cor136	MT1M	ACBD7	0.004933	0.953042
cor137	MT1M	ACCN1	-0.034223	0.682795
cor138	MT1M	ACCN2	0.197407	0.0173132
cor139	MT1M	ACCN3	0.0120246	0.885858
cor140	MT1M	ACCN4	0.00211598	0.979848
cor141	MT1M	ACCN5	0.187207	0.0241505
cor142	MT1M	ACD	0.115852	0.165245
cor143	MT1M	ACE	-0.224403	0.00665808
cor144	MT1M	ACE2	-0.67491	1.30132e-20
cor145	MT1M	ACHE	-0.192192	0.0205635
cor146	MT1M	ACIN1	-0.210668	0.0109767
cor147	MT1M	ACLY	0.500013	1.52158e-10
cor148	MT1M	ACMSD	-0.0467717	0.57641
cor149	MT1M	ACN9	-0.121178	0.146527
cor150	MT1M	ACO1	-0.478506	1.14743e-09
cor151	MT1M	ACO2	-0.208405	0.0118868
cor152	MT1M	ACOT1	-0.440086	3.04595e-08
cor153	MT1M	ACOT11	-0.237838	0.00396899
cor154	MT1M	ACOT12	0.0489755	0.558554
cor155	MT1M	ACOT2	-0.00711441	0.932318
cor156	MT1M	ACOT4	-0.337433	3.31816e-05
cor157	MT1M	ACOT6	-0.0345021	0.680349
cor158	MT1M	ACOT7	0.456039	8.19811e-09
cor159	MT1M	ACOT8	-0.333802	4.07755e-05
cor160	MT1M	ACOT9	0.0848994	0.309958
cor161	MT1M	ACOX1	-0.350255	1.56922e-05
cor162	MT1M	ACOX2	-0.626062	3.74849e-17
cor163	MT1M	ACOX3	0.10936	0.1904
cor164	MT1M	ACOXL	0.0822302	0.32547
cor165	MT1M	ACP1	-0.10453	0.210847
cor166	MT1M	ACP2	0.0811552	0.331856
cor167	MT1M	ACP5	0.20164	0.015012
cor168	MT1M	ACP6	-0.239686	0.00368819
cor169	MT1M	ACPL2	0.0608658	0.467072
cor170	MT1M	ACPP	0.260394	0.0015606
cor171	MT1M	ACPT	-0.0854163	0.307011
cor172	MT1M	ACR	-0.00541831	0.948428
cor173	MT1M	ACRBP	0.140592	0.0916634
cor174	MT1M	ACRC	0.0869627	0.298304
cor175	MT1M	ACRV1	0.0139879	0.867381
cor176	MT1M	ACSBG1	-0.0255403	0.760417
cor177	MT1M	ACSBG2	0.0215066	0.797362
cor178	MT1M	ACSF3	-0.0534091	0.52346
cor179	MT1M	ACSL1	-0.179713	0.0305454
cor180	MT1M	ACSL3	0.126301	0.130085
cor181	MT1M	ACSL4	0.0792636	0.343287
cor182	MT1M	ACSL5	0.516354	2.97623e-11
cor183	MT1M	ACSL6	-0.136833	0.100764
cor184	MT1M	ACSM1	-0.0126198	0.880249
cor185	MT1M	ACSM2A	-0.198447	0.0167213
cor186	MT1M	ACSM2B	0.0591397	0.47982
cor187	MT1M	ACSM3	-0.395209	8.67485e-07
cor188	MT1M	ACSM4	-0.0353556	0.67289
cor189	MT1M	ACSM5	-0.0542368	0.517035
cor190	MT1M	ACSS1	-0.227539	0.00591564
cor191	MT1M	ACSS2	-0.126025	0.130932
cor192	MT1M	ACSS3	-0.0886118	0.2892
cor193	MT1M	ACTA1	-0.0858635	0.304476
cor194	MT1M	ACTA2	-0.0325802	0.697257
cor195	MT1M	ACTB	0.661542	1.33446e-19
cor196	MT1M	ACTC1	-0.0699291	0.403271
cor197	MT1M	ACTG1	0.522812	1.52419e-11
cor198	MT1M	ACTG2	0.21699	0.00875185
cor199	MT1M	ACTL6A	0.216778	0.00881949
cor200	MT1M	ACTL6B	0.00487812	0.953564
cor201	MT1M	ACTL7A	-0.0958146	0.251624
cor202	MT1M	ACTL7B	0.0803811	0.336504
cor203	MT1M	ACTL8	0.0155574	0.85266
cor204	MT1M	ACTN1	0.137988	0.0978958
cor205	MT1M	ACTN2	-0.542831	1.74658e-12
cor206	MT1M	ACTN3	-0.00382193	0.96361
cor207	MT1M	ACTN4	0.232672	0.00485885
cor208	MT1M	ACTR10	-0.195742	0.0182986
cor209	MT1M	ACTR1A	0.0754433	0.36712
cor210	MT1M	ACTR1B	-0.231307	0.00512199
cor211	MT1M	ACTR2	0.22363	0.00685329
cor212	MT1M	ACTR3	0.217159	0.00869822
cor213	MT1M	ACTR3B	-0.0315713	0.706194
cor214	MT1M	ACTR5	0.351167	1.486e-05
cor215	MT1M	ACTR6	-0.397239	7.53255e-07
cor216	MT1M	ACTR8	-0.278223	0.000702995
cor217	MT1M	ACTRT1	-0.0338456	0.686107
cor218	MT1M	ACVR1	0.059815	0.47481
cor219	MT1M	ACVR1B	0.651715	6.85778e-19
cor220	MT1M	ACVR1C	-0.144519	0.0828664
cor221	MT1M	ACVR2A	-0.415887	1.96921e-07
cor222	MT1M	ACVR2B	-0.0463091	0.580191
cor223	MT1M	ACVRL1	0.456364	7.97631e-09
cor224	MT1M	ACY1	-0.0613427	0.463582
cor225	MT1M	ACY3	-0.063941	0.444825
cor226	MT1M	ACYP1	-0.470321	2.38788e-09
cor227	MT1M	ACYP2	-0.553517	5.17625e-13
cor228	MT1M	ADA	0.385297	1.70548e-06
cor229	MT1M	ADAD1	0.0604203	0.470344
cor230	MT1M	ADAD2	0.00246544	0.976521
cor231	MT1M	ADAL	-0.483095	7.54376e-10
cor232	MT1M	ADAM10	-0.059288	0.478718
cor233	MT1M	ADAM11	0.451609	1.18843e-08
cor234	MT1M	ADAM12	0.0397727	0.634809
cor235	MT1M	ADAM15	0.483921	6.99036e-10
cor236	MT1M	ADAM17	0.154596	0.0633607
cor237	MT1M	ADAM18	0.00997914	0.905174
cor238	MT1M	ADAM19	0.000582845	0.994449
cor239	MT1M	ADAM2	-0.0512178	0.540665
cor240	MT1M	ADAM20	-0.155519	0.0617798
cor241	MT1M	ADAM21	-0.107461	0.19826
cor242	MT1M	ADAM22	-0.204338	0.0136886
cor243	MT1M	ADAM23	0.0924756	0.268602
cor244	MT1M	ADAM28	0.00820362	0.921987
cor245	MT1M	ADAM29	-0.143218	0.0857029
cor246	MT1M	ADAM30	-0.133834	0.108526
cor247	MT1M	ADAM32	0.0291467	0.727833
cor248	MT1M	ADAM33	0.00463405	0.955885
cor249	MT1M	ADAM3A	-0.0463267	0.580047
cor250	MT1M	ADAM5	0.0307273	0.713702
cor251	MT1M	ADAM5P	-0.0440276	0.599007
cor252	MT1M	ADAM6	-0.0928469	0.266676
cor253	MT1M	ADAM7	0.0630289	0.451361
cor254	MT1M	ADAM8	0.170799	0.0399748
cor255	MT1M	ADAM9	0.0357848	0.669151
cor256	MT1M	ADAMDEC1	0.0793591	0.342704
cor257	MT1M	ADAMTS1	0.358644	9.4435e-06
cor258	MT1M	ADAMTS10	0.0535921	0.522037
cor259	MT1M	ADAMTS12	0.0370556	0.658128
cor260	MT1M	ADAMTS13	-0.184346	0.0264416
cor261	MT1M	ADAMTS14	0.102335	0.22064
cor262	MT1M	ADAMTS15	-0.0348941	0.676919
cor263	MT1M	ADAMTS16	0.133002	0.11076
cor264	MT1M	ADAMTS17	-0.138981	0.0954813
cor265	MT1M	ADAMTS18	0.0359517	0.667699
cor266	MT1M	ADAMTS19	-0.0299386	0.720741
cor267	MT1M	ADAMTS2	-0.022719	0.786206
cor268	MT1M	ADAMTS20	-0.0484633	0.562681
cor269	MT1M	ADAMTS3	0.178501	0.031705
cor270	MT1M	ADAMTS4	0.110185	0.187055
cor271	MT1M	ADAMTS5	0.513939	3.80866e-11
cor272	MT1M	ADAMTS6	-0.0644313	0.441335
cor273	MT1M	ADAMTS7	0.236926	0.00411456
cor274	MT1M	ADAMTS8	0.204011	0.0138437
cor275	MT1M	ADAMTS9	0.698477	1.57394e-22
cor276	MT1M	ADAMTSL1	0.0628955	0.452321
cor277	MT1M	ADAMTSL2	-0.112523	0.177814
cor278	MT1M	ADAMTSL3	-0.0853991	0.307109
cor279	MT1M	ADAMTSL4	0.146349	0.0790043
cor280	MT1M	ADAMTSL5	-0.449917	1.36752e-08
cor281	MT1M	ADAP2	0.680747	4.53137e-21
cor282	MT1M	ADAR	0.224068	0.006742
cor283	MT1M	ADARB1	0.162467	0.0508887
cor284	MT1M	ADARB2	0.0671432	0.42231
cor285	MT1M	ADAT1	0.0871581	0.297215
cor286	MT1M	ADAT3	0.457147	7.46529e-09
cor287	MT1M	ADC	-0.541229	2.08836e-12
cor288	MT1M	ADCK1	-0.0626708	0.453941
cor289	MT1M	ADCK2	0.296865	0.000287981
cor290	MT1M	ADCK4	0.153575	0.0651492
cor291	MT1M	ADCK5	-0.390728	1.1808e-06
cor292	MT1M	ADCY1	0.34428	2.23358e-05
cor293	MT1M	ADCY2	-0.0927174	0.267347
cor294	MT1M	ADCY3	0.65721	2.76677e-19
cor295	MT1M	ADCY4	0.231102	0.00516254
cor296	MT1M	ADCY5	-0.208524	0.011837
cor297	MT1M	ADCY6	-0.090628	0.278323
cor298	MT1M	ADCY7	0.127849	0.125406
cor299	MT1M	ADCY8	-0.0251513	0.763958
cor300	MT1M	ADCY9	0.00272896	0.974012
cor301	MT1M	ADCYAP1	0.175148	0.0351073
cor302	MT1M	ADCYAP1R1	-0.00770712	0.926695
cor303	MT1M	ADD1	0.186065	0.0250437
cor304	MT1M	ADD2	0.0560974	0.502741
cor305	MT1M	ADD3	-0.564703	1.38223e-13
cor306	MT1M	ADFP	0.670877	2.66042e-20
cor307	MT1M	ADH1A	0.287212	0.000460652
cor308	MT1M	ADH1B	0.239622	0.00369759
cor309	MT1M	ADH1C	0.220591	0.0076712
cor310	MT1M	ADH4	-0.0530681	0.52612
cor311	MT1M	ADH5	-0.328644	5.44091e-05
cor312	MT1M	ADH6	-0.0959422	0.25099
cor313	MT1M	ADH7	0.00193915	0.981532
cor314	MT1M	ADHFE1	-0.557601	3.21455e-13
cor315	MT1M	ADI1	-0.310357	0.000145227
cor316	MT1M	ADIG	0.0773565	0.355059
cor317	MT1M	ADIPOQ	0.100653	0.22836
cor318	MT1M	ADIPOR1	-0.175727	0.0344981
cor319	MT1M	ADIPOR2	0.4299	6.80244e-08
cor320	MT1M	ADK	0.00693896	0.933984
cor321	MT1M	ADM	-0.145448	0.0808865
cor322	MT1M	ADM2	0.0224992	0.788226
cor323	MT1M	ADNP	-0.264954	0.00127915
cor324	MT1M	ADNP2	-0.0715647	0.392334
cor325	MT1M	ADO	-0.253689	0.00207755
cor326	MT1M	ADORA1	-0.0560695	0.502954
cor327	MT1M	ADORA2A	-0.139873	0.0933512
cor328	MT1M	ADORA2B	-0.269201	0.00105959
cor329	MT1M	ADORA3	0.387299	1.49048e-06
cor330	MT1M	ADPGK	0.530297	6.89385e-12
cor331	MT1M	ADPRH	0.0915008	0.273702
cor332	MT1M	ADPRHL1	-0.531641	5.9665e-12
cor333	MT1M	ADPRHL2	0.237491	0.00402387
cor334	MT1M	ADRA1A	0.212046	0.0104535
cor335	MT1M	ADRA1B	0.377833	2.79685e-06
cor336	MT1M	ADRA1D	0.102012	0.222108
cor337	MT1M	ADRA2A	-0.0144491	0.86305
cor338	MT1M	ADRA2B	-0.0528684	0.52768
cor339	MT1M	ADRA2C	0.246084	0.00284862
cor340	MT1M	ADRB1	0.188498	0.0231732
cor341	MT1M	ADRB2	-0.0102696	0.902427
cor342	MT1M	ADRB3	0.0436873	0.601837
cor343	MT1M	ADRBK1	-0.0105506	0.899771
cor344	MT1M	ADRBK2	0.0789115	0.345442
cor345	MT1M	ADRM1	0.449041	1.47022e-08
cor346	MT1M	ADSL	0.102533	0.219742
cor347	MT1M	ADSS	0.457203	7.4299e-09
cor348	MT1M	ADSSL1	-0.434644	4.69445e-08
cor349	MT1M	AEBP1	-0.411714	2.67775e-07
cor350	MT1M	AEBP2	-0.171507	0.0391453
cor351	MT1M	AES	-0.321724	7.94748e-05
cor352	MT1M	AFAP1	-0.0920471	0.270835
cor353	MT1M	AFAP1L1	-0.462626	4.67437e-09
cor354	MT1M	AFAP1L2	-0.221485	0.00742228
cor355	MT1M	AFAR3	0.0131063	0.87567
cor356	MT1M	AFARP1	0.0984183	0.238909
cor357	MT1M	AFF1	0.28358	0.000547367
cor358	MT1M	AFF2	-0.0530265	0.526444
cor359	MT1M	AFF3	-0.526681	1.01389e-11
cor360	MT1M	AFF4	0.319305	9.05398e-05
cor361	MT1M	AFG3L1	0.217296	0.00865482
cor362	MT1M	AFG3L2	-0.189985	0.0220901
cor363	MT1M	AFM	0.0151355	0.856612
cor364	MT1M	AFMID	-0.390145	1.22867e-06
cor365	MT1M	AFP	0.0582274	0.486634
cor366	MT1M	AFTPH	-0.128684	0.122934
cor367	MT1M	AGA	-0.318146	9.63341e-05
cor368	MT1M	AGAP1	0.149476	0.0727424
cor369	MT1M	AGAP2	-0.0440252	0.599027
cor370	MT1M	AGAP3	0.40862	3.35412e-07
cor371	MT1M	AGAP7	-0.0344685	0.680643
cor372	MT1M	AGBL1	0.0471702	0.573161
cor373	MT1M	AGBL2	-0.052039	0.534185
cor374	MT1M	AGBL3	-0.149962	0.071806
cor375	MT1M	AGBL4	0.151672	0.0685892
cor376	MT1M	AGBL5	-0.527382	9.41183e-12
cor377	MT1M	AGC1	0.0244969	0.769926
cor378	MT1M	AGER	-0.04166	0.618817
cor379	MT1M	AGFG2	0.31592	0.000108446
cor380	MT1M	AGGF1	-0.118735	0.154905
cor381	MT1M	AGK	-0.390532	1.19665e-06
cor382	MT1M	AGL	-0.459643	6.0374e-09
cor383	MT1M	AGMAT	-0.0143842	0.863659
cor384	MT1M	AGPAT1	-0.399685	6.3464e-07
cor385	MT1M	AGPAT2	-0.271749	0.000944988
cor386	MT1M	AGPAT3	0.299018	0.000258747
cor387	MT1M	AGPAT4	-0.125271	0.133272
cor388	MT1M	AGPAT5	0.226887	0.00606372
cor389	MT1M	AGPAT6	0.191603	0.020962
cor390	MT1M	AGPAT9	-0.406896	3.79867e-07
cor391	MT1M	AGPS	0.0657098	0.432306
cor392	MT1M	AGR2	-0.0642797	0.442412
cor393	MT1M	AGR3	-0.168807	0.0423874
cor394	MT1M	AGRN	-0.427593	8.13045e-08
cor395	MT1M	AGRP	0.104496	0.210997
cor396	MT1M	AGT	0.319684	8.87162e-05
cor397	MT1M	AGTPBP1	0.340757	2.74125e-05
cor398	MT1M	AGTR1	0.603771	9.087e-16
cor399	MT1M	AGTR2	0.0333476	0.690487
cor400	MT1M	AGTRAP	0.226229	0.00621628
cor401	MT1M	AGXT	0.0281476	0.736814
cor402	MT1M	AGXT2	0.11517	0.167764
cor403	MT1M	AGXT2L1	0.664338	8.28324e-20
cor404	MT1M	AGXT2L2	0.192562	0.0203168
cor405	MT1M	AHCTF1	0.345875	2.03414e-05
cor406	MT1M	AHCY	0.368257	5.18353e-06
cor407	MT1M	AHCYL1	-0.0405908	0.627856
cor408	MT1M	AHCYL2	-0.00490675	0.953291
cor409	MT1M	AHDC1	0.126656	0.129
cor410	MT1M	AHI1	0.0686848	0.411711
cor411	MT1M	AHNAK	-0.272334	0.000920326
cor412	MT1M	AHR	-0.00650942	0.938062
cor413	MT1M	AHRR	-0.00156328	0.985111
cor414	MT1M	AHSA1	0.137707	0.0985884
cor415	MT1M	AHSA2	-0.232421	0.00490632
cor416	MT1M	AHSG	-0.13908	0.0952433
cor417	MT1M	AICDA	-0.0600395	0.473151
cor418	MT1M	AIF1	0.663939	8.86904e-20
cor419	MT1M	AIFM1	-0.305451	0.000186993
cor420	MT1M	AIFM2	-0.274447	0.000836108
cor421	MT1M	AIFM3	0.102695	0.219013
cor422	MT1M	AIG1	-0.383551	1.91679e-06
cor423	MT1M	AIM1	0.107845	0.196649
cor424	MT1M	AIM1L	0.134015	0.108044
cor425	MT1M	AIM2	0.078805	0.346095
cor426	MT1M	AIP	0.0179543	0.830278
cor427	MT1M	AIPL1	0.142652	0.0869605
cor428	MT1M	AIRE	-0.0346683	0.678894
cor429	MT1M	AJAP1	0.000818733	0.992202
cor430	MT1M	AK1	-0.169965	0.0409701
cor431	MT1M	AK2	0.33287	4.29755e-05
cor432	MT1M	AK3	-0.418133	1.66616e-07
cor433	MT1M	AK3L1	-0.567281	1.01232e-13
cor434	MT1M	AK5	-0.0721322	0.388581
cor435	MT1M	AK7	0.13757	0.0989255
cor436	MT1M	AKAP1	-0.327021	5.95142e-05
cor437	MT1M	AKAP10	-0.050673	0.544985
cor438	MT1M	AKAP11	-0.334226	3.98123e-05
cor439	MT1M	AKAP12	0.418407	1.63233e-07
cor440	MT1M	AKAP13	-0.164667	0.0477905
cor441	MT1M	AKAP14	-0.0080884	0.923079
cor442	MT1M	AKAP2	0.206771	0.0125838
cor443	MT1M	AKAP3	0.00855617	0.918646
cor444	MT1M	AKAP4	0.0456141	0.585894
cor445	MT1M	AKAP5	0.0681487	0.41538
cor446	MT1M	AKAP6	-0.3484	1.7523e-05
cor447	MT1M	AKAP7	-0.171558	0.0390864
cor448	MT1M	AKAP8	0.546657	1.13557e-12
cor449	MT1M	AKAP8L	0.278753	0.00068597
cor450	MT1M	AKAP9	-0.100276	0.230117
cor451	MT1M	AKIRIN1	0.287807	0.000447705
cor452	MT1M	AKIRIN2	0.0257599	0.75842
cor453	MT1M	AKNA	0.328741	5.41174e-05
cor454	MT1M	AKR1A1	0.461997	4.93458e-09
cor455	MT1M	AKR1B1	0.0596513	0.476022
cor456	MT1M	AKR1B10	0.244025	0.00309779
cor457	MT1M	AKR1C1	0.0030079	0.971357
cor458	MT1M	AKR1C2	0.274932	0.000817792
cor459	MT1M	AKR1C3	0.290433	0.000394534
cor460	MT1M	AKR1C4	0.540294	2.31666e-12
cor461	MT1M	AKR1CL1	-0.0844503	0.312534
cor462	MT1M	AKR1CL2	-0.0464501	0.579037
cor463	MT1M	AKR1D1	0.0899243	0.282088
cor464	MT1M	AKR7A2	-0.594985	2.98535e-15
cor465	MT1M	AKR7A3	-0.555864	3.93977e-13
cor466	MT1M	AKT1	-0.176005	0.034209
cor467	MT1M	AKT1S1	-0.128893	0.122322
cor468	MT1M	AKT2	-0.0758787	0.364353
cor469	MT1M	AKT3	0.105109	0.208317
cor470	MT1M	AKTIP	0.305361	0.000187852
cor471	MT1M	ALAD	-0.0597613	0.475207
cor472	MT1M	ALAS1	-0.101645	0.223782
cor473	MT1M	ALAS2	-0.139861	0.09338
cor474	MT1M	ALB	-0.00144169	0.986269
cor475	MT1M	ALCAM	0.156381	0.0603334
cor476	MT1M	ALDH16A1	0.5089	6.33238e-11
cor477	MT1M	ALDH18A1	0.236795	0.00413588
cor478	MT1M	ALDH1A1	-0.179259	0.0309758
cor479	MT1M	ALDH1A2	-0.348669	1.72465e-05
cor480	MT1M	ALDH1A3	0.663501	9.5593e-20
cor481	MT1M	ALDH1B1	0.152754	0.0666145
cor482	MT1M	ALDH1L1	-0.0253206	0.762416
cor483	MT1M	ALDH1L2	0.326584	6.09641e-05
cor484	MT1M	ALDH2	-0.289829	0.000406233
cor485	MT1M	ALDH3A1	-0.0428407	0.608903
cor486	MT1M	ALDH3A2	-0.21953	0.00797663
cor487	MT1M	ALDH3B1	-0.266771	0.00118059
cor488	MT1M	ALDH3B2	-0.0903658	0.279722
cor489	MT1M	ALDH4A1	-0.558418	2.92011e-13
cor490	MT1M	ALDH5A1	-0.585257	1.0689e-14
cor491	MT1M	ALDH6A1	-0.57157	5.99414e-14
cor492	MT1M	ALDH7A1	-0.459621	6.04882e-09
cor493	MT1M	ALDH8A1	0.206265	0.0128072
cor494	MT1M	ALDH9A1	-0.326853	6.00687e-05
cor495	MT1M	ALDOA	0.142534	0.0872235
cor496	MT1M	ALDOB	0.103017	0.21756
cor497	MT1M	ALDOC	-0.347187	1.8828e-05
cor498	MT1M	ALG1	0.236309	0.0042158
cor499	MT1M	ALG10B	0.120509	0.148789
cor500	MT1M	ALG11	0.0680969	0.415735
cor501	MT1M	ALG12	0.0690648	0.409123
cor502	MT1M	ALG13	0.591368	4.82061e-15
cor503	MT1M	ALG14	-0.0579894	0.48842
cor504	MT1M	ALG2	0.258179	0.0017167
cor505	MT1M	ALG3	0.642898	2.83153e-18
cor506	MT1M	ALG5	0.367317	5.5013e-06
cor507	MT1M	ALG6	0.0226537	0.786806
cor508	MT1M	ALG8	0.36663	5.74529e-06
cor509	MT1M	ALG9	0.440443	2.96009e-08
cor510	MT1M	ALK	0.0757334	0.365275
cor511	MT1M	ALKBH1	0.123527	0.138802
cor512	MT1M	ALKBH2	0.298797	0.000261616
cor513	MT1M	ALKBH3	0.283923	0.000538574
cor514	MT1M	ALKBH4	0.00584858	0.944339
cor515	MT1M	ALKBH5	-0.000612508	0.994166
cor516	MT1M	ALKBH6	-0.221658	0.00737466
cor517	MT1M	ALKBH7	-0.26823	0.00110651
cor518	MT1M	ALKBH8	-0.0653168	0.43507
cor519	MT1M	ALLC	-0.0284541	0.734055
cor520	MT1M	ALMS1	-0.0953752	0.253815
cor521	MT1M	ALOX12	0.100192	0.230508
cor522	MT1M	ALOX12B	0.0442533	0.597134
cor523	MT1M	ALOX12P2	-0.0156385	0.8519
cor524	MT1M	ALOX15	0.0393856	0.63811
cor525	MT1M	ALOX15B	0.304485	0.000196429
cor526	MT1M	ALOX5	0.780185	6.23434e-31
cor527	MT1M	ALOX5AP	0.809705	6.48009e-35
cor528	MT1M	ALOXE3	0.0371297	0.657488
cor529	MT1M	ALPI	-0.147942	0.0757617
cor530	MT1M	ALPK1	0.555452	4.13344e-13
cor531	MT1M	ALPK2	-0.221071	0.0075366
cor532	MT1M	ALPK3	-0.199637	0.0160656
cor533	MT1M	ALPL	0.559175	2.67076e-13
cor534	MT1M	ALPP	-0.0151261	0.856701
cor535	MT1M	ALPPL2	0.0384934	0.645745
cor536	MT1M	ALS2	-0.597604	2.10196e-15
cor537	MT1M	ALS2CL	0.232682	0.0048569
cor538	MT1M	ALS2CR11	0.0303767	0.716828
cor539	MT1M	ALS2CR12	-0.200653	0.0155236
cor540	MT1M	ALS2CR13	-0.644576	2.16956e-18
cor541	MT1M	ALS2CR14	0.0354066	0.672445
cor542	MT1M	ALS2CR16	-0.282227	0.000583344
cor543	MT1M	ALS2CR4	-0.4487	1.51213e-08
cor544	MT1M	ALS2CR8	-0.408841	3.30079e-07
cor545	MT1M	ALX3	0.00422661	0.95976
cor546	MT1M	ALX4	-0.0609556	0.466413
cor547	MT1M	AMAC1	-0.0583042	0.486058
cor548	MT1M	AMAC1L1	-0.13393	0.108269
cor549	MT1M	AMAC1L2	-0.0623268	0.456427
cor550	MT1M	AMACR	-0.277427	0.00072933
cor551	MT1M	AMBN	-0.227882	0.00583908
cor552	MT1M	AMBP	0.104966	0.208939
cor553	MT1M	AMBRA1	-0.0461733	0.581303
cor554	MT1M	AMD1	0.457475	7.26079e-09
cor555	MT1M	AMDHD1	0.162703	0.0505481
cor556	MT1M	AMDHD2	0.213134	0.0100557
cor557	MT1M	AMELX	-0.0808994	0.333387
cor558	MT1M	AMELY	0.0786997	0.346741
cor559	MT1M	AMFR	0.17109	0.0396327
cor560	MT1M	AMH	-0.132769	0.11139
cor561	MT1M	AMHR2	-0.511469	4.89157e-11
cor562	MT1M	AMICA1	-0.0194978	0.815936
cor563	MT1M	AMIGO1	-0.107591	0.197712
cor564	MT1M	AMIGO2	-0.162776	0.0504441
cor565	MT1M	AMIGO3	-0.119196	0.153297
cor566	MT1M	AMMECR1	0.386627	1.55952e-06
cor567	MT1M	AMMECR1L	0.120233	0.149726
cor568	MT1M	AMN	-0.0217656	0.794975
cor569	MT1M	AMN1	-0.0494756	0.55454
cor570	MT1M	AMOT	-0.279797	0.000653515
cor571	MT1M	AMOTL1	0.0666183	0.425955
cor572	MT1M	AMOTL2	-0.0370502	0.658175
cor573	MT1M	AMPD1	-0.0566607	0.498454
cor574	MT1M	AMPD2	0.0271349	0.745954
cor575	MT1M	AMPD3	0.0981089	0.240396
cor576	MT1M	AMPH	-0.46051	5.60598e-09
cor577	MT1M	AMT	-0.502032	1.24958e-10
cor578	MT1M	AMTN	-0.0414146	0.620887
cor579	MT1M	AMY1A	0.380352	2.37011e-06
cor580	MT1M	AMY1B	-0.103491	0.215442
cor581	MT1M	AMY1C	0.43306	5.31656e-08
cor582	MT1M	AMY2A	-0.522217	1.62203e-11
cor583	MT1M	AMY2B	-0.38205	2.11814e-06
cor584	MT1M	AMZ1	-0.0868863	0.29873
cor585	MT1M	AMZ2	-0.64083	3.92232e-18
cor586	MT1M	ANAPC1	-0.10343	0.215715
cor587	MT1M	ANAPC10	-0.318093	9.66044e-05
cor588	MT1M	ANAPC11	-0.128228	0.124278
cor589	MT1M	ANAPC13	-0.399232	6.55172e-07
cor590	MT1M	ANAPC2	0.170175	0.040718
cor591	MT1M	ANAPC4	-0.303595	0.000205521
cor592	MT1M	ANAPC5	0.0738817	0.377149
cor593	MT1M	ANAPC7	0.233028	0.00479226
cor594	MT1M	ANG	0.04321	0.605816
cor595	MT1M	ANGEL1	0.0203568	0.807981
cor596	MT1M	ANGEL2	-0.329383	5.22229e-05
cor597	MT1M	ANGPT1	0.119633	0.151786
cor598	MT1M	ANGPT2	0.350572	1.53978e-05
cor599	MT1M	ANGPT4	0.0761831	0.362427
cor600	MT1M	ANGPTL1	-0.264684	0.00129442
cor601	MT1M	ANGPTL2	-0.278923	0.000680576
cor602	MT1M	ANGPTL3	0.0814824	0.329904
cor603	MT1M	ANGPTL4	0.465064	3.78501e-09
cor604	MT1M	ANGPTL5	-0.164319	0.0482694
cor605	MT1M	ANGPTL6	0.0640684	0.443917
cor606	MT1M	ANGPTL7	-0.363078	7.17803e-06
cor607	MT1M	ANK1	-0.453552	1.01049e-08
cor608	MT1M	ANK2	-0.516724	2.86533e-11
cor609	MT1M	ANK3	-0.00513083	0.951161
cor610	MT1M	ANKAR	-0.466273	3.4069e-09
cor611	MT1M	ANKDD1A	0.293982	0.000331931
cor612	MT1M	ANKFN1	0.140678	0.0914639
cor613	MT1M	ANKFY1	0.128577	0.123251
cor614	MT1M	ANKH	-0.166203	0.0457228
cor615	MT1M	ANKHD1	-0.0739292	0.376842
cor616	MT1M	ANKHD1-EIF4EBP3	0.0480386	0.566113
cor617	MT1M	ANKK1	0.130125	0.118761
cor618	MT1M	ANKMY1	-0.0871926	0.297023
cor619	MT1M	ANKMY2	-0.721501	1.36394e-24
cor620	MT1M	ANKRA2	-0.593145	3.81217e-15
cor621	MT1M	ANKRD1	-0.105184	0.20799
cor622	MT1M	ANKRD10	0.238936	0.00379985
cor623	MT1M	ANKRD11	0.106529	0.202201
cor624	MT1M	ANKRD12	-0.234395	0.00454395
cor625	MT1M	ANKRD13A	0.551726	6.36552e-13
cor626	MT1M	ANKRD13B	0.136809	0.100826
cor627	MT1M	ANKRD13C	0.165835	0.0462115
cor628	MT1M	ANKRD13D	0.0535235	0.522571
cor629	MT1M	ANKRD16	-0.132186	0.112986
cor630	MT1M	ANKRD17	0.0281543	0.736754
cor631	MT1M	ANKRD19	-0.00968021	0.908002
cor632	MT1M	ANKRD2	0.180085	0.0301969
cor633	MT1M	ANKRD20A1	-0.147593	0.0764629
cor634	MT1M	ANKRD20A3	-0.0232974	0.780899
cor635	MT1M	ANKRD20B	-0.0540204	0.518712
cor636	MT1M	ANKRD21	-0.13152	0.114826
cor637	MT1M	ANKRD22	0.244201	0.00307566
cor638	MT1M	ANKRD23	-0.3671	5.57742e-06
cor639	MT1M	ANKRD24	-0.272168	0.00092726
cor640	MT1M	ANKRD26	-0.270647	0.000993073
cor641	MT1M	ANKRD27	-0.156891	0.0594897
cor642	MT1M	ANKRD28	0.243857	0.00311891
cor643	MT1M	ANKRD29	-0.339375	2.96846e-05
cor644	MT1M	ANKRD30A	0.121066	0.146904
cor645	MT1M	ANKRD30B	0.00701808	0.933233
cor646	MT1M	ANKRD31	0.142687	0.0868822
cor647	MT1M	ANKRD32	-0.307263	0.000170411
cor648	MT1M	ANKRD33	-0.0730754	0.382392
cor649	MT1M	ANKRD34A	0.133004	0.110754
cor650	MT1M	ANKRD34B	-0.00216593	0.979373
cor651	MT1M	ANKRD34C	0.0294979	0.724685
cor652	MT1M	ANKRD35	0.139807	0.0935085
cor653	MT1M	ANKRD36	-0.0461359	0.58161
cor654	MT1M	ANKRD36B	-0.203978	0.0138594
cor655	MT1M	ANKRD37	0.330292	4.96461e-05
cor656	MT1M	ANKRD38	-0.0557474	0.505414
cor657	MT1M	ANKRD39	-0.432352	5.61942e-08
cor658	MT1M	ANKRD40	-0.197017	0.0175395
cor659	MT1M	ANKRD41	-0.124786	0.134791
cor660	MT1M	ANKRD42	0.00230792	0.978021
cor661	MT1M	ANKRD43	-0.209186	0.0115656
cor662	MT1M	ANKRD44	0.186019	0.0250798
cor663	MT1M	ANKRD45	0.0574687	0.492339
cor664	MT1M	ANKRD46	-0.487305	5.10627e-10
cor665	MT1M	ANKRD47	0.202153	0.0147523
cor666	MT1M	ANKRD49	0.0635757	0.447436
cor667	MT1M	ANKRD5	-0.0265793	0.750983
cor668	MT1M	ANKRD50	-0.339172	3.00342e-05
cor669	MT1M	ANKRD53	0.0847283	0.310938
cor670	MT1M	ANKRD54	-0.186567	0.0246474
cor671	MT1M	ANKRD55	0.152007	0.0679725
cor672	MT1M	ANKRD56	-0.0450139	0.590839
cor673	MT1M	ANKRD57	0.354692	1.20179e-05
cor674	MT1M	ANKRD58	0.206578	0.0126686
cor675	MT1M	ANKRD6	-0.525198	1.18615e-11
cor676	MT1M	ANKRD7	-0.0289896	0.729244
cor677	MT1M	ANKRD9	0.015772	0.850651
cor678	MT1M	ANKS1A	-0.202268	0.0146944
cor679	MT1M	ANKS1B	-0.157675	0.0582131
cor680	MT1M	ANKS3	-0.0699393	0.403202
cor681	MT1M	ANKS4B	0.0200481	0.810838
cor682	MT1M	ANKS6	0.0543445	0.516203
cor683	MT1M	ANKZF1	-0.400681	5.91637e-07
cor684	MT1M	ANLN	0.0168282	0.840778
cor685	MT1M	ANO10	0.222258	0.00721242
cor686	MT1M	ANO4	0.105121	0.208261
cor687	MT1M	ANO5	-0.357565	1.00889e-05
cor688	MT1M	ANO6	0.118665	0.155148
cor689	MT1M	ANO7	0.280718	0.000626036
cor690	MT1M	ANO8	0.0677016	0.418453
cor691	MT1M	ANO9	0.0263788	0.752801
cor692	MT1M	ANP32A	-0.313155	0.000125478
cor693	MT1M	ANP32B	-0.20464	0.0135469
cor694	MT1M	ANP32C	-0.385219	1.71447e-06
cor695	MT1M	ANP32D	0.0563172	0.501066
cor696	MT1M	ANP32E	-0.00436516	0.958442
cor697	MT1M	ANPEP	0.57443	4.20844e-14
cor698	MT1M	ANRIL	0.0742041	0.375065
cor699	MT1M	ANTXR1	-0.423266	1.13193e-07
cor700	MT1M	ANTXR2	-0.506578	7.98226e-11
cor701	MT1M	ANTXRL	-0.00577334	0.945054
cor702	MT1M	ANUBL1	-0.0522397	0.532607
cor703	MT1M	ANXA1	0.411516	2.71674e-07
cor704	MT1M	ANXA10	-0.0814155	0.330303
cor705	MT1M	ANXA11	0.0559642	0.503757
cor706	MT1M	ANXA13	-0.0749506	0.370266
cor707	MT1M	ANXA2	0.581131	1.81276e-14
cor708	MT1M	ANXA2P1	0.340952	2.71051e-05
cor709	MT1M	ANXA2P3	0.457618	7.17311e-09
cor710	MT1M	ANXA3	0.0731839	0.381684
cor711	MT1M	ANXA4	-0.0365159	0.662801
cor712	MT1M	ANXA5	0.48147	8.75773e-10
cor713	MT1M	ANXA6	-0.282699	0.00057055
cor714	MT1M	ANXA7	-0.372445	3.96737e-06
cor715	MT1M	ANXA8	0.0218157	0.794515
cor716	MT1M	ANXA8L2	-0.0682323	0.414806
cor717	MT1M	ANXA9	-0.107164	0.199507
cor718	MT1M	AOAH	0.280169	0.00064228
cor719	MT1M	AOC2	-0.114099	0.171778
cor720	MT1M	AOC3	0.147248	0.0771619
cor721	MT1M	AOF1	-0.0283343	0.735133
cor722	MT1M	AOF2	0.111016	0.183731
cor723	MT1M	AOX1	0.621024	7.87827e-17
cor724	MT1M	AOX2P	0.0161735	0.846895
cor725	MT1M	AP1B1	0.525817	1.111e-11
cor726	MT1M	AP1G1	0.41789	1.6966e-07
cor727	MT1M	AP1G2	0.295879	0.000302364
cor728	MT1M	AP1GBP1	0.0401293	0.631774
cor729	MT1M	AP1M1	0.282566	0.000574134
cor730	MT1M	AP1M2	0.128673	0.122968
cor731	MT1M	AP1S1	-0.0357676	0.669301
cor732	MT1M	AP1S2	-0.0324479	0.698427
cor733	MT1M	AP1S3	-0.0626428	0.454143
cor734	MT1M	AP2A1	0.15296	0.0662448
cor735	MT1M	AP2A2	0.228678	0.00566483
cor736	MT1M	AP2B1	-0.390804	1.17468e-06
cor737	MT1M	AP2M1	-0.494828	2.50875e-10
cor738	MT1M	AP2S1	0.336769	3.44622e-05
cor739	MT1M	AP3B1	0.17882	0.0313957
cor740	MT1M	AP3B2	0.0436663	0.602011
cor741	MT1M	AP3D1	0.293617	0.00033792
cor742	MT1M	AP3M1	0.148626	0.074404
cor743	MT1M	AP3M2	-0.793271	1.286e-32
cor744	MT1M	AP3S1	0.256043	0.00188063
cor745	MT1M	AP3S2	-0.433795	5.0186e-08
cor746	MT1M	AP4B1	-0.47009	2.43722e-09
cor747	MT1M	AP4E1	-0.0692387	0.407941
cor748	MT1M	AP4M1	-0.0292413	0.726985
cor749	MT1M	AP4S1	-0.0584638	0.484863
cor750	MT1M	APAF1	0.29827	0.000268576
cor751	MT1M	APBA1	0.00955004	0.909234
cor752	MT1M	APBA2	-0.0731045	0.382202
cor753	MT1M	APBA2BP	-0.192049	0.0206594
cor754	MT1M	APBA3	0.385477	1.68499e-06
cor755	MT1M	APBB1	-0.0407135	0.626815
cor756	MT1M	APBB1IP	0.586014	9.69397e-15
cor757	MT1M	APBB2	-0.194984	0.0187635
cor758	MT1M	APBB3	-0.628106	2.76234e-17
cor759	MT1M	APC	-0.110499	0.185793
cor760	MT1M	APC2	0.0373754	0.655366
cor761	MT1M	APCDD1	-0.319143	9.13256e-05
cor762	MT1M	APCDD1L	-0.658098	2.38498e-19
cor763	MT1M	APCS	-0.00616531	0.94133
cor764	MT1M	APEG1	-0.468984	2.6867e-09
cor765	MT1M	APEH	-0.195273	0.0185851
cor766	MT1M	APEX1	0.387058	1.51489e-06
cor767	MT1M	APEX2	0.277606	0.000723309
cor768	MT1M	APH1A	0.0983592	0.239193
cor769	MT1M	APH1B	0.174227	0.0360935
cor770	MT1M	API5	0.000844725	0.991954
cor771	MT1M	APIP	-0.193662	0.019598
cor772	MT1M	APITD1	-0.437321	3.79825e-08
cor773	MT1M	APLN	-0.111131	0.183274
cor774	MT1M	APLNR	-0.14578	0.0801889
cor775	MT1M	APLP1	-0.430182	6.65526e-08
cor776	MT1M	APLP2	-0.513562	3.95736e-11
cor777	MT1M	APM-1	-0.246251	0.00282923
cor778	MT1M	APOA1	-0.558271	2.97103e-13
cor779	MT1M	APOA1BP	0.00434316	0.958651
cor780	MT1M	APOA2	0.0902459	0.280363
cor781	MT1M	APOA4	0.164819	0.0475821
cor782	MT1M	APOA5	-0.0554568	0.507639
cor783	MT1M	APOB	0.246784	0.00276808
cor784	MT1M	APOB48R	0.168516	0.0427487
cor785	MT1M	APOBEC1	-0.0866045	0.300306
cor786	MT1M	APOBEC2	0.0013587	0.987059
cor787	MT1M	APOBEC3A	0.181687	0.028735
cor788	MT1M	APOBEC3B	0.0550184	0.511005
cor789	MT1M	APOBEC3C	-0.251912	0.0022385
cor790	MT1M	APOBEC3D	0.161626	0.0521147
cor791	MT1M	APOBEC3F	-0.629058	2.39435e-17
cor792	MT1M	APOBEC3G	-0.061114	0.465253
cor793	MT1M	APOBEC3H	0.0326647	0.696511
cor794	MT1M	APOBEC4	-0.0398349	0.634279
cor795	MT1M	APOC1	-0.0141379	0.865972
cor796	MT1M	APOC2	0.0480835	0.565749
cor797	MT1M	APOC3	0.109301	0.190641
cor798	MT1M	APOC4	0.0520911	0.533775
cor799	MT1M	APOD	-0.0562601	0.501501
cor800	MT1M	APOE	-0.345456	2.08488e-05
cor801	MT1M	APOF	0.0452088	0.589231
cor802	MT1M	APOH	0.140691	0.0914328
cor803	MT1M	APOL1	0.250317	0.00239242
cor804	MT1M	APOL2	0.235935	0.00427809
cor805	MT1M	APOL3	0.48409	6.88234e-10
cor806	MT1M	APOL4	0.108851	0.192484
cor807	MT1M	APOL5	-0.0875315	0.295143
cor808	MT1M	APOL6	0.256693	0.00182926
cor809	MT1M	APOLD1	0.613833	2.2231e-16
cor810	MT1M	APOM	-0.420898	1.35397e-07
cor811	MT1M	APOO	-0.257899	0.00173747
cor812	MT1M	APOOL	0.239214	0.00375819
cor813	MT1M	APP	-0.486955	5.27551e-10
cor814	MT1M	APPBP2	-0.130179	0.118606
cor815	MT1M	APPL1	-0.336606	3.47834e-05
cor816	MT1M	APPL2	0.216053	0.00905413
cor817	MT1M	APRIN	-0.0758142	0.364762
cor818	MT1M	APRT	0.507527	7.2627e-11
cor819	MT1M	APTX	-0.218384	0.00831839
cor820	MT1M	AQP1	0.0370712	0.657993
cor821	MT1M	AQP10	-0.556704	3.57119e-13
cor822	MT1M	AQP11	-0.0270122	0.747064
cor823	MT1M	AQP12A	0.00401755	0.961749
cor824	MT1M	AQP2	-0.0419102	0.616711
cor825	MT1M	AQP3	0.0996221	0.233185
cor826	MT1M	AQP4	0.433152	5.27842e-08
cor827	MT1M	AQP5	-0.0347427	0.678243
cor828	MT1M	AQP6	-0.14424	0.0834686
cor829	MT1M	AQP7	-0.306179	0.000180157
cor830	MT1M	AQP7P2	-0.312323	0.000131072
cor831	MT1M	AQP8	0.0515913	0.537713
cor832	MT1M	AQP9	0.632295	1.46725e-17
cor833	MT1M	AQR	0.324755	6.73968e-05
cor834	MT1M	AR	-0.105741	0.205579
cor835	MT1M	ARAF	0.361772	7.78545e-06
cor836	MT1M	ARC	0.325097	6.61487e-05
cor837	MT1M	ARCN1	0.297105	0.000284572
cor838	MT1M	ARD1A	0.440228	3.01153e-08
cor839	MT1M	AREG	0.00869888	0.917293
cor840	MT1M	ARF1	0.140259	0.0924434
cor841	MT1M	ARF3	0.651434	7.17986e-19
cor842	MT1M	ARF4	0.255564	0.00191927
cor843	MT1M	ARF5	0.0700203	0.402657
cor844	MT1M	ARF6	0.093892	0.261307
cor845	MT1M	ARFGAP1	0.130453	0.117827
cor846	MT1M	ARFGAP2	-0.121863	0.144243
cor847	MT1M	ARFGAP3	0.536185	3.64293e-12
cor848	MT1M	ARFGEF1	-0.236735	0.00414563
cor849	MT1M	ARFGEF2	0.15678	0.0596732
cor850	MT1M	ARFIP1	-0.120039	0.150391
cor851	MT1M	ARFIP2	0.00611913	0.941769
cor852	MT1M	ARFRP1	-0.0246394	0.768624
cor853	MT1M	ARG1	0.196362	0.0179264
cor854	MT1M	ARG2	0.445025	2.04355e-08
cor855	MT1M	ARG99	0.242241	0.00332925
cor856	MT1M	ARGFX	0.210239	0.0111445
cor857	MT1M	ARGFXP2	0.0953243	0.254069
cor858	MT1M	ARGLU1	-0.349988	1.59449e-05
cor859	MT1M	ARHGAP1	-0.65278	5.75999e-19
cor860	MT1M	ARHGAP10	-0.346427	1.96911e-05
cor861	MT1M	ARHGAP11A	0.305921	0.000182553
cor862	MT1M	ARHGAP11B	-0.00574677	0.945306
cor863	MT1M	ARHGAP12	-0.495693	2.3092e-10
cor864	MT1M	ARHGAP15	0.0181873	0.828109
cor865	MT1M	ARHGAP17	-0.193912	0.0194377
cor866	MT1M	ARHGAP18	0.104818	0.209584
cor867	MT1M	ARHGAP19	-0.339129	3.0108e-05
cor868	MT1M	ARHGAP20	0.0148009	0.859749
cor869	MT1M	ARHGAP21	-0.222626	0.00711457
cor870	MT1M	ARHGAP22	0.0203673	0.807883
cor871	MT1M	ARHGAP23	0.147777	0.0760923
cor872	MT1M	ARHGAP24	-0.603566	9.34571e-16
cor873	MT1M	ARHGAP25	-0.0304026	0.716596
cor874	MT1M	ARHGAP26	0.179729	0.0305303
cor875	MT1M	ARHGAP27	0.120497	0.148828
cor876	MT1M	ARHGAP28	-0.260273	0.00156881
cor877	MT1M	ARHGAP29	-0.110476	0.185886
cor878	MT1M	ARHGAP30	0.284157	0.000532661
cor879	MT1M	ARHGAP4	0.680851	4.44589e-21
cor880	MT1M	ARHGAP5	0.0603507	0.470856
cor881	MT1M	ARHGAP6	0.176774	0.0334201
cor882	MT1M	ARHGAP8	0.085944	0.304021
cor883	MT1M	ARHGAP9	0.619376	1.00165e-16
cor884	MT1M	ARHGDIA	0.640091	4.40473e-18
cor885	MT1M	ARHGDIB	0.372687	3.90591e-06
cor886	MT1M	ARHGDIG	-0.0895773	0.283957
cor887	MT1M	ARHGEF1	0.282462	0.000576945
cor888	MT1M	ARHGEF10	-0.171038	0.0396937
cor889	MT1M	ARHGEF10L	-0.0649193	0.437876
cor890	MT1M	ARHGEF11	-0.228995	0.00559677
cor891	MT1M	ARHGEF12	-0.455926	8.27659e-09
cor892	MT1M	ARHGEF15	-0.00600515	0.942852
cor893	MT1M	ARHGEF16	0.0449881	0.591052
cor894	MT1M	ARHGEF17	0.434463	4.76184e-08
cor895	MT1M	ARHGEF18	0.371515	4.21128e-06
cor896	MT1M	ARHGEF19	0.557917	3.09744e-13
cor897	MT1M	ARHGEF2	-0.32171	7.95347e-05
cor898	MT1M	ARHGEF3	-0.605131	7.53362e-16
cor899	MT1M	ARHGEF4	-0.237194	0.00407122
cor900	MT1M	ARHGEF5	0.0132878	0.873962
cor901	MT1M	ARHGEF6	-0.641815	3.35972e-18
cor902	MT1M	ARHGEF7	0.236811	0.00413319
cor903	MT1M	ARHGEF9	-0.500374	1.46915e-10
cor904	MT1M	ARID1A	0.142866	0.086482
cor905	MT1M	ARID1B	0.0337359	0.687071
cor906	MT1M	ARID2	-0.118129	0.157038
cor907	MT1M	ARID3A	0.101654	0.223743
cor908	MT1M	ARID3B	-0.0906871	0.278009
cor909	MT1M	ARID3C	0.0620245	0.458619
cor910	MT1M	ARID4A	-0.377111	2.93216e-06
cor911	MT1M	ARID4B	-0.00134884	0.987153
cor912	MT1M	ARID5A	-0.385038	1.73531e-06
cor913	MT1M	ARID5B	0.198146	0.0168908
cor914	MT1M	ARIH1	-0.209685	0.0113643
cor915	MT1M	ARIH2	-0.497533	1.93476e-10
cor916	MT1M	ARL1	-0.405046	4.33817e-07
cor917	MT1M	ARL10	0.104909	0.209185
cor918	MT1M	ARL11	-0.00337395	0.967873
cor919	MT1M	ARL13A	-0.149483	0.0727283
cor920	MT1M	ARL13B	0.0286872	0.731959
cor921	MT1M	ARL14	-0.0914031	0.274217
cor922	MT1M	ARL15	-0.296415	0.000294464
cor923	MT1M	ARL16	0.0719735	0.389629
cor924	MT1M	ARL17P1	-0.130207	0.118529
cor925	MT1M	ARL2	-0.317672	9.88039e-05
cor926	MT1M	ARL2BP	0.218939	0.00815129
cor927	MT1M	ARL3	-0.173841	0.0365146
cor928	MT1M	ARL4A	0.0715298	0.392566
cor929	MT1M	ARL4C	0.0171711	0.837578
cor930	MT1M	ARL4D	0.192676	0.0202409
cor931	MT1M	ARL5A	-0.314885	0.000114554
cor932	MT1M	ARL5B	0.0602763	0.471404
cor933	MT1M	ARL5C	-0.149013	0.0736434
cor934	MT1M	ARL6	-0.110579	0.185473
cor935	MT1M	ARL6IP1	0.0354432	0.672126
cor936	MT1M	ARL6IP4	-0.16661	0.0451874
cor937	MT1M	ARL6IP5	-0.367064	5.59017e-06
cor938	MT1M	ARL6IP6	0.153004	0.0661655
cor939	MT1M	ARL8A	0.0266072	0.75073
cor940	MT1M	ARL8B	-0.0691175	0.408764
cor941	MT1M	ARL9	-0.0784014	0.348578
cor942	MT1M	ARMC1	-0.221615	0.00738643
cor943	MT1M	ARMC10	-0.193662	0.0195982
cor944	MT1M	ARMC2	0.00505342	0.951897
cor945	MT1M	ARMC4	-0.466051	3.4736e-09
cor946	MT1M	ARMC5	-0.018179	0.828187
cor947	MT1M	ARMC6	0.129091	0.121744
cor948	MT1M	ARMC7	-0.167032	0.044638
cor949	MT1M	ARMC8	0.279967	0.000648357
cor950	MT1M	ARMC9	-0.0904832	0.279096
cor951	MT1M	ARMCX1	-0.363086	7.17473e-06
cor952	MT1M	ARMCX2	-0.520784	1.88352e-11
cor953	MT1M	ARMCX3	-0.341093	2.68848e-05
cor954	MT1M	ARMCX4	-0.249415	0.00248367
cor955	MT1M	ARMCX5	-0.19519	0.0186359
cor956	MT1M	ARMCX6	-0.438059	3.58157e-08
cor957	MT1M	ARMET	0.43364	5.08009e-08
cor958	MT1M	ARMETL1	-0.210386	0.0110869
cor959	MT1M	ARNT	0.00894773	0.914936
cor960	MT1M	ARNT2	-0.364413	6.60417e-06
cor961	MT1M	ARNTL	0.454006	9.72778e-09
cor962	MT1M	ARNTL2	0.0925214	0.268364
cor963	MT1M	ARPC1A	-0.496086	2.22381e-10
cor964	MT1M	ARPC1B	0.792045	1.87163e-32
cor965	MT1M	ARPC2	0.299685	0.000250269
cor966	MT1M	ARPC3	0.568723	8.49555e-14
cor967	MT1M	ARPC4	0.652207	6.32769e-19
cor968	MT1M	ARPC5	0.301254	0.000231326
cor969	MT1M	ARPC5L	0.584093	1.2416e-14
cor970	MT1M	ARPM1	0.0523823	0.531488
cor971	MT1M	ARPM2	0.0657324	0.432147
cor972	MT1M	ARPP-19	0.364095	6.73687e-06
cor973	MT1M	ARPP-21	0.0790078	0.344851
cor974	MT1M	ARR3	-0.100418	0.229454
cor975	MT1M	ARRB1	-0.133732	0.108798
cor976	MT1M	ARRB2	0.213289	0.0100003
cor977	MT1M	ARRDC1	0.163429	0.0495136
cor978	MT1M	ARRDC2	0.69895	1.43407e-22
cor979	MT1M	ARRDC3	-0.392315	1.05919e-06
cor980	MT1M	ARRDC4	0.272432	0.000916261
cor981	MT1M	ARRDC5	0.161092	0.0529071
cor982	MT1M	ARS2	0.631481	1.66049e-17
cor983	MT1M	ARSA	-0.0140655	0.866651
cor984	MT1M	ARSB	-0.183111	0.0274866
cor985	MT1M	ARSD	-0.251476	0.00227961
cor986	MT1M	ARSE	0.0101062	0.903973
cor987	MT1M	ARSF	-0.113583	0.173738
cor988	MT1M	ARSG	-0.258203	0.00171494
cor989	MT1M	ARSH	-0.00923246	0.91224
cor990	MT1M	ARSI	-0.138078	0.0976757
cor991	MT1M	ARSJ	-0.13483	0.105898
cor992	MT1M	ARSK	-0.100907	0.227183
cor993	MT1M	ART1	-0.0302854	0.717642
cor994	MT1M	ART3	-0.205568	0.0131199
cor995	MT1M	ART4	0.167256	0.0443479
cor996	MT1M	ART5	0.0611385	0.465074
cor997	MT1M	ARTN	0.173287	0.0371249
cor998	MT1M	ARV1	-0.56073	2.22175e-13
cor999	MT1M	ARVCF	-0.0848354	0.310324
cor1000	MT1M	ARVP6125	-0.0922684	0.269681
cor1001	MT1M	ARX	-0.111047	0.183608
cor1002	MT1M	AS3MT	-0.337559	3.29429e-05
cor1003	MT1M	ASAH1	-0.596838	2.32982e-15
cor1004	MT1M	ASAH2	0.0109456	0.89604
cor1005	MT1M	ASAH2B	-0.0186619	0.823697
cor1006	MT1M	ASAH3	-0.125573	0.13233
cor1007	MT1M	ASAH3L	0.0219108	0.793639
cor1008	MT1M	ASAM	0.11175	0.180833
cor1009	MT1M	ASAP3	0.126257	0.13022
cor1010	MT1M	ASB1	0.148638	0.0743796
cor1011	MT1M	ASB10	-0.38619	1.60618e-06
cor1012	MT1M	ASB11	-0.106855	0.200815
cor1013	MT1M	ASB12	0.0369122	0.659368
cor1014	MT1M	ASB13	0.307392	0.000169282
cor1015	MT1M	ASB14	-0.118411	0.156041
cor1016	MT1M	ASB15	-0.397982	7.15155e-07
cor1017	MT1M	ASB16	-0.170188	0.0407022
cor1018	MT1M	ASB17	-0.0654625	0.434044
cor1019	MT1M	ASB2	-0.156688	0.059825
cor1020	MT1M	ASB3	-0.620429	8.5936e-17
cor1021	MT1M	ASB4	-0.210581	0.0110106
cor1022	MT1M	ASB5	-0.384517	1.79698e-06
cor1023	MT1M	ASB6	-0.120459	0.148956
cor1024	MT1M	ASB7	0.023263	0.781214
cor1025	MT1M	ASB8	-0.0382588	0.64776
cor1026	MT1M	ASB9	-0.057495	0.492141
cor1027	MT1M	ASCC1	-0.0730781	0.382374
cor1028	MT1M	ASCC2	0.351865	1.42512e-05
cor1029	MT1M	ASCC3	-0.140797	0.0911872
cor1030	MT1M	ASCC3L1	-0.589652	6.03853e-15
cor1031	MT1M	ASCL1	-0.0030144	0.971295
cor1032	MT1M	ASCL2	0.165252	0.0469941
cor1033	MT1M	ASCL3	-0.0954433	0.253474
cor1034	MT1M	ASCL4	0.0441398	0.598076
cor1035	MT1M	ASF1A	-0.282755	0.000569061
cor1036	MT1M	ASF1B	0.220926	0.00757714
cor1037	MT1M	ASGR1	0.203829	0.0139301
cor1038	MT1M	ASGR2	0.428808	7.40243e-08
cor1039	MT1M	ASH1L	-0.100696	0.228161
cor1040	MT1M	ASH2L	-0.378915	2.60536e-06
cor1041	MT1M	ASIP	-0.371107	4.32293e-06
cor1042	MT1M	ASL	0.372546	3.94165e-06
cor1043	MT1M	ASMT	-0.106831	0.200916
cor1044	MT1M	ASMTL	-0.422392	1.20951e-07
cor1045	MT1M	ASNA1	-0.11122	0.182921
cor1046	MT1M	ASNS	0.444184	2.18825e-08
cor1047	MT1M	ASNSD1	-0.0345726	0.679731
cor1048	MT1M	ASPA	-0.178429	0.0317746
cor1049	MT1M	ASPH	-0.261428	0.00149223
cor1050	MT1M	ASPHD1	0.0693785	0.406993
cor1051	MT1M	ASPHD2	0.0834003	0.318609
cor1052	MT1M	ASPM	-0.302147	0.000221146
cor1053	MT1M	ASPN	0.0164888	0.843948
cor1054	MT1M	ASPRV1	-0.0430034	0.607542
cor1055	MT1M	ASPSCR1	0.469511	2.56477e-09
cor1056	MT1M	ASRGL1	0.481042	9.10773e-10
cor1057	MT1M	ASS1	0.345532	2.07554e-05
cor1058	MT1M	ASTE1	-0.0956858	0.252265
cor1059	MT1M	ASTL	-0.0521375	0.53341
cor1060	MT1M	ASTN1	-0.200879	0.0154052
cor1061	MT1M	ASTN2	-0.0945079	0.258178
cor1062	MT1M	ASXL1	0.371546	4.20291e-06
cor1063	MT1M	ASXL2	0.0352978	0.673394
cor1064	MT1M	ASXL3	-0.0947971	0.256717
cor1065	MT1M	ASZ1	0.0749654	0.370172
cor1066	MT1M	ATAD1	-0.258748	0.00167529
cor1067	MT1M	ATAD2	-0.0974302	0.24368
cor1068	MT1M	ATAD3A	0.482398	8.04311e-10
cor1069	MT1M	ATAD3B	0.288176	0.000439861
cor1070	MT1M	ATAD3C	0.107396	0.198532
cor1071	MT1M	ATAD4	-0.0761949	0.362352
cor1072	MT1M	ATAD5	-0.0629911	0.451633
cor1073	MT1M	ATCAY	-0.0594528	0.477494
cor1074	MT1M	ATE1	-0.315383	0.000111574
cor1075	MT1M	ATF1	-0.1183	0.156432
cor1076	MT1M	ATF2	-0.11087	0.184313
cor1077	MT1M	ATF3	0.532508	5.43318e-12
cor1078	MT1M	ATF4	0.40361	4.80698e-07
cor1079	MT1M	ATF5	0.442963	2.41601e-08
cor1080	MT1M	ATF6	0.491443	3.46147e-10
cor1081	MT1M	ATF7	0.0173874	0.83556
cor1082	MT1M	ATF7IP	-0.197666	0.0171637
cor1083	MT1M	ATF7IP2	-0.51277	4.28845e-11
cor1084	MT1M	ATG10	-0.21814	0.0083929
cor1085	MT1M	ATG12	-0.127144	0.127519
cor1086	MT1M	ATG16L1	-0.00377858	0.964022
cor1087	MT1M	ATG16L2	0.154483	0.0635577
cor1088	MT1M	ATG2A	-0.0409129	0.625126
cor1089	MT1M	ATG2B	-0.00369694	0.964799
cor1090	MT1M	ATG3	-0.0331375	0.692338
cor1091	MT1M	ATG4A	-0.0568937	0.496687
cor1092	MT1M	ATG4B	0.333168	4.22604e-05
cor1093	MT1M	ATG4C	-0.223327	0.00693136
cor1094	MT1M	ATG4D	0.384422	1.80839e-06
cor1095	MT1M	ATG5	-0.341995	2.55166e-05
cor1096	MT1M	ATG7	0.289712	0.00040853
cor1097	MT1M	ATG9A	0.128275	0.124139
cor1098	MT1M	ATG9B	-0.0125787	0.880636
cor1099	MT1M	ATHL1	0.520688	1.90229e-11
cor1100	MT1M	ATIC	0.0311618	0.709833
cor1101	MT1M	ATL2	0.289119	0.000420378
cor1102	MT1M	ATL3	0.709319	1.78212e-23
cor1103	MT1M	ATM	-0.540347	2.30309e-12
cor1104	MT1M	ATMIN	-0.153615	0.065077
cor1105	MT1M	ATN1	0.104044	0.212988
cor1106	MT1M	ATOH1	0.162223	0.0512422
cor1107	MT1M	ATOH7	-0.118616	0.155322
cor1108	MT1M	ATOH8	0.316446	0.000105463
cor1109	MT1M	ATOX1	-0.00400823	0.961837
cor1110	MT1M	ATP10A	0.0105184	0.900076
cor1111	MT1M	ATP10B	-0.0704134	0.400014
cor1112	MT1M	ATP10D	-0.118684	0.155082
cor1113	MT1M	ATP11A	-0.0345206	0.680187
cor1114	MT1M	ATP11B	-0.124221	0.136581
cor1115	MT1M	ATP11C	0.447825	1.62501e-08
cor1116	MT1M	ATP12A	0.0558003	0.505009
cor1117	MT1M	ATP13A1	0.443807	2.25622e-08
cor1118	MT1M	ATP13A2	0.273591	0.000869337
cor1119	MT1M	ATP13A3	0.197339	0.0173526
cor1120	MT1M	ATP13A4	-0.0253518	0.762132
cor1121	MT1M	ATP13A5	0.254495	0.00200817
cor1122	MT1M	ATP1A1	0.729208	2.49792e-25
cor1123	MT1M	ATP1A2	-0.670389	2.89828e-20
cor1124	MT1M	ATP1A3	-0.100394	0.229567
cor1125	MT1M	ATP1A4	-0.0251769	0.763724
cor1126	MT1M	ATP1B1	0.446497	1.81214e-08
cor1127	MT1M	ATP1B2	-0.610434	3.59716e-16
cor1128	MT1M	ATP1B3	0.622759	6.10921e-17
cor1129	MT1M	ATP1B4	-0.396624	7.86272e-07
cor1130	MT1M	ATP2A1	0.0714934	0.392807
cor1131	MT1M	ATP2A2	0.525671	1.12835e-11
cor1132	MT1M	ATP2A3	-0.0975142	0.243272
cor1133	MT1M	ATP2B1	-0.151359	0.0691686
cor1134	MT1M	ATP2B2	-0.104979	0.208883
cor1135	MT1M	ATP2B3	-0.128884	0.122348
cor1136	MT1M	ATP2B4	0.117157	0.160502
cor1137	MT1M	ATP2C1	-0.46858	2.7838e-09
cor1138	MT1M	ATP2C2	0.112607	0.17749
cor1139	MT1M	ATP4A	0.154573	0.0634013
cor1140	MT1M	ATP4B	0.0241963	0.772671
cor1141	MT1M	ATP5A1	-0.368811	5.00442e-06
cor1142	MT1M	ATP5B	-0.133895	0.108363
cor1143	MT1M	ATP5C1	-0.195787	0.0182715
cor1144	MT1M	ATP5D	-0.0460613	0.582221
cor1145	MT1M	ATP5EP2	-0.182464	0.0280482
cor1146	MT1M	ATP5F1	-0.28021	0.000641065
cor1147	MT1M	ATP5G1	0.151333	0.0692167
cor1148	MT1M	ATP5G2	-0.0447451	0.59306
cor1149	MT1M	ATP5G3	-0.379355	2.531e-06
cor1150	MT1M	ATP5H	-0.326368	6.16912e-05
cor1151	MT1M	ATP5I	-0.282496	0.000576021
cor1152	MT1M	ATP5J	-0.247934	0.00264041
cor1153	MT1M	ATP5J2	-0.164654	0.0478085
cor1154	MT1M	ATP5L	-0.494729	2.53242e-10
cor1155	MT1M	ATP5O	-0.172208	0.0383387
cor1156	MT1M	ATP5S	-0.39507	8.75881e-07
cor1157	MT1M	ATP5SL	-0.48953	4.14558e-10
cor1158	MT1M	ATP6AP1	0.035026	0.675767
cor1159	MT1M	ATP6AP2	0.0754632	0.366993
cor1160	MT1M	ATP6V0A1	0.338895	3.05152e-05
cor1161	MT1M	ATP6V0A2	0.383856	1.8782e-06
cor1162	MT1M	ATP6V0A4	-0.0587784	0.482512
cor1163	MT1M	ATP6V0B	0.117514	0.159224
cor1164	MT1M	ATP6V0C	0.581518	1.72569e-14
cor1165	MT1M	ATP6V0D1	0.0986358	0.237868
cor1166	MT1M	ATP6V0D2	-0.0533162	0.524184
cor1167	MT1M	ATP6V0E1	-0.273604	0.000868812
cor1168	MT1M	ATP6V0E2	-0.178672	0.0315388
cor1169	MT1M	ATP6V1A	0.29411	0.000329856
cor1170	MT1M	ATP6V1B1	-0.120192	0.149866
cor1171	MT1M	ATP6V1B2	0.146073	0.0795769
cor1172	MT1M	ATP6V1C1	0.132967	0.110854
cor1173	MT1M	ATP6V1C2	0.0672298	0.421711
cor1174	MT1M	ATP6V1D	-0.491637	3.39845e-10
cor1175	MT1M	ATP6V1E1	-0.448409	1.54887e-08
cor1176	MT1M	ATP6V1E2	-0.089443	0.284682
cor1177	MT1M	ATP6V1F	0.420196	1.42745e-07
cor1178	MT1M	ATP6V1G1	-0.227766	0.00586492
cor1179	MT1M	ATP6V1G2	-0.659627	1.8449e-19
cor1180	MT1M	ATP6V1G3	0.0602152	0.471855
cor1181	MT1M	ATP6V1H	-0.316907	0.000102912
cor1182	MT1M	ATP7A	-0.154025	0.0643564
cor1183	MT1M	ATP7B	-0.419263	1.531e-07
cor1184	MT1M	ATP8A1	0.0115011	0.890795
cor1185	MT1M	ATP8A2	0.00134309	0.987208
cor1186	MT1M	ATP8B1	0.0318469	0.703748
cor1187	MT1M	ATP8B2	0.132304	0.112661
cor1188	MT1M	ATP8B3	0.00795888	0.924307
cor1189	MT1M	ATP8B4	0.229677	0.00545274
cor1190	MT1M	ATP9A	-0.219042	0.00812055
cor1191	MT1M	ATP9B	-0.0303023	0.717492
cor1192	MT1M	ATPAF1	-0.563819	1.53694e-13
cor1193	MT1M	ATPAF2	-0.536739	3.42825e-12
cor1194	MT1M	ATPBD1B	-0.142575	0.0871316
cor1195	MT1M	ATPBD1C	-0.0664286	0.427277
cor1196	MT1M	ATPBD3	0.131164	0.115822
cor1197	MT1M	ATPBD4	-0.614976	1.88845e-16
cor1198	MT1M	ATPIF1	-0.733308	9.88676e-26
cor1199	MT1M	ATR	0.114903	0.168759
cor1200	MT1M	ATRIP	0.124278	0.136401
cor1201	MT1M	ATRN	0.00309538	0.970524
cor1202	MT1M	ATRNL1	-0.224663	0.00659349
cor1203	MT1M	ATRX	-0.127076	0.127724
cor1204	MT1M	ATXN1	-0.219375	0.00802209
cor1205	MT1M	ATXN10	-0.454115	9.6391e-09
cor1206	MT1M	ATXN2	-0.360121	8.62297e-06
cor1207	MT1M	ATXN2L	0.0134283	0.87264
cor1208	MT1M	ATXN3	-0.414201	2.23076e-07
cor1209	MT1M	ATXN3L	0.147535	0.0765794
cor1210	MT1M	ATXN7	0.0196294	0.814716
cor1211	MT1M	ATXN7L1	-0.0975499	0.243099
cor1212	MT1M	ATXN7L2	0.0340479	0.68433
cor1213	MT1M	ATXN7L3	0.262414	0.00142962
cor1214	MT1M	ATXN8OS	0.137803	0.0983507
cor1215	MT1M	AUH	-0.329249	5.26144e-05
cor1216	MT1M	AUP1	0.470067	2.442e-09
cor1217	MT1M	AURKA	0.342093	2.53705e-05
cor1218	MT1M	AURKAIP1	0.0220358	0.792488
cor1219	MT1M	AURKAPS1	0.131123	0.115937
cor1220	MT1M	AURKB	-0.0301166	0.71915
cor1221	MT1M	AURKC	-0.0942622	0.259423
cor1222	MT1M	AUTS2	-0.226916	0.00605696
cor1223	MT1M	AVEN	0.353224	1.31325e-05
cor1224	MT1M	AVIL	-0.0629155	0.452177
cor1225	MT1M	AVP	0.0800789	0.33833
cor1226	MT1M	AVPI1	0.029552	0.724201
cor1227	MT1M	AVPR1A	0.0783575	0.348849
cor1228	MT1M	AVPR1B	-0.104032	0.21304
cor1229	MT1M	AVPR2	-0.102421	0.220251
cor1230	MT1M	AXIN1	0.295392	0.000309716
cor1231	MT1M	AXIN2	0.318466	9.46981e-05
cor1232	MT1M	AXL	0.487577	4.97814e-10
cor1233	MT1M	AXUD1	0.811847	3.13112e-35
cor1234	MT1M	AYP1P1	-0.237987	0.00394561
cor1235	MT1M	AZGP1	0.364586	6.53288e-06
cor1236	MT1M	AZI1	-0.172759	0.0377147
cor1237	MT1M	AZI2	-0.158993	0.0561176
cor1238	MT1M	AZIN1	-0.516135	3.04369e-11
cor1239	MT1M	AZU1	0.0845111	0.312184
cor1240	MT1M	B2M	0.177878	0.0323148
cor1241	MT1M	B3GALNT1	-0.341321	2.65321e-05
cor1242	MT1M	B3GALNT2	-0.0118884	0.887142
cor1243	MT1M	B3GALT1	-0.0678381	0.417513
cor1244	MT1M	B3GALT2	-0.0536987	0.521208
cor1245	MT1M	B3GALT3	-0.0707916	0.397482
cor1246	MT1M	B3GALT4	-0.182748	0.0278003
cor1247	MT1M	B3GALT5	-0.125241	0.133363
cor1248	MT1M	B3GALT6	0.219042	0.00812074
cor1249	MT1M	B3GALTL	-0.45215	1.13602e-08
cor1250	MT1M	B3GAT1	-0.0141557	0.865804
cor1251	MT1M	B3GAT2	-0.0124494	0.881854
cor1252	MT1M	B3GAT3	0.344037	2.26555e-05
cor1253	MT1M	B3GN-T6	0.124321	0.136264
cor1254	MT1M	B3GNT2	-0.370138	4.59913e-06
cor1255	MT1M	B3GNT3	0.0469084	0.575294
cor1256	MT1M	B3GNT4	-0.0147922	0.859831
cor1257	MT1M	B3GNT5	0.251725	0.00225607
cor1258	MT1M	B3GNT6	-0.199736	0.016012
cor1259	MT1M	B3GNT7	-0.0496316	0.55329
cor1260	MT1M	B3GNT8	-0.584376	1.19728e-14
cor1261	MT1M	B3GNT9	-0.173076	0.0373595
cor1262	MT1M	B3GNTL1	0.0370881	0.657848
cor1263	MT1M	B4GALNT1	-0.0110873	0.894702
cor1264	MT1M	B4GALNT2	0.0714765	0.392919
cor1265	MT1M	B4GALNT3	0.0475053	0.570436
cor1266	MT1M	B4GALNT4	0.079427	0.34229
cor1267	MT1M	B4GALT1	0.51723	2.72008e-11
cor1268	MT1M	B4GALT2	-0.0859167	0.304175
cor1269	MT1M	B4GALT3	0.446024	1.88357e-08
cor1270	MT1M	B4GALT4	0.414696	2.15075e-07
cor1271	MT1M	B4GALT5	0.671554	2.36121e-20
cor1272	MT1M	B4GALT6	0.176789	0.0334053
cor1273	MT1M	B4GALT7	0.31578	0.000109254
cor1274	MT1M	B9D2	0.389136	1.31607e-06
cor1275	MT1M	BAALC	0.103993	0.213213
cor1276	MT1M	BAAT	0.104875	0.209336
cor1277	MT1M	BACE1	-0.0348003	0.677739
cor1278	MT1M	BACE2	0.341093	2.68852e-05
cor1279	MT1M	BACH1	0.117889	0.157885
cor1280	MT1M	BACH2	-0.410248	2.98e-07
cor1281	MT1M	BAD	0.166	0.0459916
cor1282	MT1M	BAG1	-0.020096	0.810394
cor1283	MT1M	BAG3	0.36877	5.01765e-06
cor1284	MT1M	BAG4	-0.214575	0.00954965
cor1285	MT1M	BAG5	0.170677	0.0401187
cor1286	MT1M	BAGE	-0.00957329	0.909014
cor1287	MT1M	BAGE2	0.170894	0.0398623
cor1288	MT1M	BAGE3	0.223511	0.00688393
cor1289	MT1M	BAGE4	-0.125141	0.133677
cor1290	MT1M	BAGE5	0.0912646	0.274947
cor1291	MT1M	BAHD1	0.00676905	0.935597
cor1292	MT1M	BAI1	-0.032729	0.695943
cor1293	MT1M	BAI2	-0.162729	0.0505109
cor1294	MT1M	BAI3	0.297662	0.000276822
cor1295	MT1M	BAIAP2	0.299945	0.000247025
cor1296	MT1M	BAIAP2L1	0.575081	3.88136e-14
cor1297	MT1M	BAIAP2L2	-0.240414	0.00358247
cor1298	MT1M	BAIAP3	-0.118432	0.155969
cor1299	MT1M	BAK1	0.342492	2.47899e-05
cor1300	MT1M	BAMBI	-0.129921	0.119346
cor1301	MT1M	BANF1	-0.230068	0.00537169
cor1302	MT1M	BANF2	-0.0196479	0.814545
cor1303	MT1M	BANK1	-0.106269	0.20331
cor1304	MT1M	BANP	-0.0356255	0.670538
cor1305	MT1M	BAP1	0.0716865	0.391527
cor1306	MT1M	BAPX1	-0.250196	0.00240449
cor1307	MT1M	BARD1	-0.0482785	0.564172
cor1308	MT1M	BARHL1	-0.145625	0.0805147
cor1309	MT1M	BARHL2	0.00622467	0.940766
cor1310	MT1M	BARX1	0.0962805	0.249315
cor1311	MT1M	BARX2	-0.104473	0.211096
cor1312	MT1M	BASP1	0.473426	1.81236e-09
cor1313	MT1M	BAT1	-0.330258	4.97408e-05
cor1314	MT1M	BAT2	0.0770783	0.356797
cor1315	MT1M	BAT2D1	0.129855	0.119536
cor1316	MT1M	BAT3	-0.376592	3.03307e-06
cor1317	MT1M	BAT4	-0.099364	0.234404
cor1318	MT1M	BAT5	0.211835	0.0105322
cor1319	MT1M	BATF	0.697229	2.00992e-22
cor1320	MT1M	BATF2	0.209504	0.011437
cor1321	MT1M	BATF3	0.79426	9.48357e-33
cor1322	MT1M	BAX	0.573024	5.01025e-14
cor1323	MT1M	BAZ1A	0.606152	6.54168e-16
cor1324	MT1M	BAZ1B	-0.174879	0.0353932
cor1325	MT1M	BAZ2A	0.0373309	0.65575
cor1326	MT1M	BAZ2B	-0.570229	7.06761e-14
cor1327	MT1M	BBC3	-0.0498165	0.551811
cor1328	MT1M	BBOX1	0.104993	0.208822
cor1329	MT1M	BBS1	-0.388605	1.36436e-06
cor1330	MT1M	BBS10	-0.129968	0.119212
cor1331	MT1M	BBS12	0.434791	4.64012e-08
cor1332	MT1M	BBS2	-0.548956	8.7447e-13
cor1333	MT1M	BBS4	-0.63519	9.42345e-18
cor1334	MT1M	BBS5	-0.114333	0.170894
cor1335	MT1M	BBS7	0.0884728	0.28996
cor1336	MT1M	BBS9	0.250268	0.00239735
cor1337	MT1M	BBX	-0.312119	0.000132476
cor1338	MT1M	BCAM	-0.336081	3.58386e-05
cor1339	MT1M	BCAN	-0.0403204	0.63015
cor1340	MT1M	BCAP29	0.119981	0.150589
cor1341	MT1M	BCAP31	0.235419	0.00436563
cor1342	MT1M	BCAR1	0.198763	0.0165448
cor1343	MT1M	BCAR3	0.253416	0.00210163
cor1344	MT1M	BCAS1	0.036146	0.666011
cor1345	MT1M	BCAS2	-0.0991986	0.235188
cor1346	MT1M	BCAS3	-0.187446	0.0239663
cor1347	MT1M	BCAS4	-0.488949	4.37806e-10
cor1348	MT1M	BCAT1	0.67221	2.10303e-20
cor1349	MT1M	BCAT2	0.125477	0.13263
cor1350	MT1M	BCCIP	0.16454	0.0479649
cor1351	MT1M	BCDIN3D	-0.340335	2.80888e-05
cor1352	MT1M	BCHE	0.0242483	0.772196
cor1353	MT1M	BCKDHA	-0.417229	1.78232e-07
cor1354	MT1M	BCKDHB	-0.0418725	0.617028
cor1355	MT1M	BCKDK	-0.177534	0.0326555
cor1356	MT1M	BCL10	0.186449	0.0247399
cor1357	MT1M	BCL11A	-0.409895	3.05755e-07
cor1358	MT1M	BCL11B	-0.0560305	0.503251
cor1359	MT1M	BCL2	-0.424677	1.01668e-07
cor1360	MT1M	BCL2A1	0.000483156	0.995398
cor1361	MT1M	BCL2L1	0.362992	7.21684e-06
cor1362	MT1M	BCL2L10	0.159885	0.0547337
cor1363	MT1M	BCL2L11	-0.107047	0.200003
cor1364	MT1M	BCL2L12	0.303429	0.000207259
cor1365	MT1M	BCL2L13	-0.0635528	0.4476
cor1366	MT1M	BCL2L14	0.0145384	0.862212
cor1367	MT1M	BCL2L15	0.0987126	0.237501
cor1368	MT1M	BCL2L2	-0.165039	0.0472826
cor1369	MT1M	BCL3	0.760723	1.25441e-28
cor1370	MT1M	BCL6	0.769684	1.16382e-29
cor1371	MT1M	BCL6B	-0.108483	0.193999
cor1372	MT1M	BCL7A	0.00529603	0.94959
cor1373	MT1M	BCL7B	0.200535	0.0155855
cor1374	MT1M	BCL7C	-0.262845	0.00140298
cor1375	MT1M	BCL8	-0.125763	0.13174
cor1376	MT1M	BCL9	-0.51558	3.22158e-11
cor1377	MT1M	BCL9L	0.329932	5.06538e-05
cor1378	MT1M	BCLAF1	0.0467989	0.576188
cor1379	MT1M	BCMO1	0.0225307	0.787936
cor1380	MT1M	BCO2	-0.263943	0.0013372
cor1381	MT1M	BCOR	-0.225468	0.00639726
cor1382	MT1M	BCORL1	0.0474248	0.571091
cor1383	MT1M	BCORL2	0.021996	0.792854
cor1384	MT1M	BCR	0.381074	2.25968e-06
cor1385	MT1M	BCS1L	-0.244827	0.00299844
cor1386	MT1M	BCYRN1	-0.0965791	0.247843
cor1387	MT1M	BDH1	-0.11148	0.181896
cor1388	MT1M	BDH2	-0.127185	0.127394
cor1389	MT1M	BDKRB1	-0.068406	0.413617
cor1390	MT1M	BDKRB2	0.0867882	0.299278
cor1391	MT1M	BDNF	-0.532075	5.6938e-12
cor1392	MT1M	BDP1	0.11329	0.174857
cor1393	MT1M	BEAN	0.320507	8.48712e-05
cor1394	MT1M	BECN1	-0.198266	0.016823
cor1395	MT1M	BEGAIN	0.00671434	0.936116
cor1396	MT1M	BEST1	0.717512	3.21149e-24
cor1397	MT1M	BEST2	0.00902107	0.914242
cor1398	MT1M	BEST3	0.0891915	0.286044
cor1399	MT1M	BEST4	-0.065079	0.436748
cor1400	MT1M	BET1	-0.222428	0.00716707
cor1401	MT1M	BET1L	-0.0822401	0.325412
cor1402	MT1M	BEX1	-0.494181	2.66861e-10
cor1403	MT1M	BEX2	-0.319828	8.80309e-05
cor1404	MT1M	BEX4	-0.293532	0.000339319
cor1405	MT1M	BEX5	0.430641	6.42191e-08
cor1406	MT1M	BEXL1	-0.340848	2.7268e-05
cor1407	MT1M	BFAR	0.0787785	0.346258
cor1408	MT1M	BFSP1	-0.174929	0.0353396
cor1409	MT1M	BFSP2	0.0764956	0.360456
cor1410	MT1M	BGLAP	-0.210887	0.010892
cor1411	MT1M	BGN	-0.0876286	0.294605
cor1412	MT1M	BHLHB2	-0.0324699	0.698233
cor1413	MT1M	BHLHB3	-0.501793	1.27916e-10
cor1414	MT1M	BHLHB4	0.0304702	0.715993
cor1415	MT1M	BHLHB5	-0.135935	0.103042
cor1416	MT1M	BHLHB8	-0.101988	0.222218
cor1417	MT1M	BHLHB9	-0.558516	2.88639e-13
cor1418	MT1M	BHMT	-0.0285708	0.733006
cor1419	MT1M	BHMT2	0.365925	6.00605e-06
cor1420	MT1M	BICC1	0.0365718	0.662317
cor1421	MT1M	BICD1	-0.122828	0.141069
cor1422	MT1M	BICD2	0.152261	0.0675083
cor1423	MT1M	BID	0.614991	1.88447e-16
cor1424	MT1M	BIK	0.140444	0.0920098
cor1425	MT1M	BIN1	-0.0026445	0.974816
cor1426	MT1M	BIN2	0.0612949	0.463931
cor1427	MT1M	BIN3	0.399351	6.49698e-07
cor1428	MT1M	BIRC1	-0.011407	0.891684
cor1429	MT1M	BIRC2	0.161189	0.0527632
cor1430	MT1M	BIRC3	0.458067	6.90494e-09
cor1431	MT1M	BIRC5	0.189539	0.0224103
cor1432	MT1M	BIRC6	-0.421981	1.24765e-07
cor1433	MT1M	BIRC7	-0.0585551	0.48418
cor1434	MT1M	BIRC8	0.0474718	0.570709
cor1435	MT1M	BIVM	-0.497726	1.89893e-10
cor1436	MT1M	BLCAP	-0.18977	0.0222443
cor1437	MT1M	BLID	-0.0652741	0.435371
cor1438	MT1M	BLK	0.0685795	0.41243
cor1439	MT1M	BLM	0.570367	6.94912e-14
cor1440	MT1M	BLMH	0.0237323	0.776915
cor1441	MT1M	BLNK	0.0887573	0.288405
cor1442	MT1M	BLOC1S1	0.0459747	0.582932
cor1443	MT1M	BLOC1S2	-0.0614676	0.46267
cor1444	MT1M	BLOC1S3	-0.0914152	0.274153
cor1445	MT1M	BLR1	-0.00958844	0.90887
cor1446	MT1M	BLVRA	-0.111056	0.183572
cor1447	MT1M	BLVRB	-0.158959	0.0561701
cor1448	MT1M	BLZF1	0.0564056	0.500393
cor1449	MT1M	BMF	-0.37901	2.58916e-06
cor1450	MT1M	BMI1	0.0270526	0.746699
cor1451	MT1M	BMP1	0.43007	6.71314e-08
cor1452	MT1M	BMP10	-0.00482637	0.954056
cor1453	MT1M	BMP15	-0.0395683	0.636551
cor1454	MT1M	BMP2	0.385891	1.63875e-06
cor1455	MT1M	BMP2K	0.261028	0.00151833
cor1456	MT1M	BMP2KL	0.0543368	0.516262
cor1457	MT1M	BMP3	0.105179	0.208011
cor1458	MT1M	BMP4	-0.475724	1.47521e-09
cor1459	MT1M	BMP5	0.137433	0.0992676
cor1460	MT1M	BMP6	-0.444815	2.07869e-08
cor1461	MT1M	BMP7	0.353286	1.30839e-05
cor1462	MT1M	BMP8A	0.0635424	0.447675
cor1463	MT1M	BMP8B	-0.0214841	0.79757
cor1464	MT1M	BMPER	0.0450502	0.59054
cor1465	MT1M	BMPR1A	-0.384274	1.82647e-06
cor1466	MT1M	BMPR1B	0.0388282	0.642876
cor1467	MT1M	BMPR2	-0.336787	3.44268e-05
cor1468	MT1M	BMS1	0.330567	4.88902e-05
cor1469	MT1M	BMX	0.0400182	0.632718
cor1470	MT1M	BNC1	-0.0214861	0.797552
cor1471	MT1M	BNC2	0.0792506	0.343366
cor1472	MT1M	BNIP1	0.0119923	0.886163
cor1473	MT1M	BNIP2	-0.129031	0.12192
cor1474	MT1M	BNIP3	-0.430547	6.46894e-08
cor1475	MT1M	BNIP3L	-0.161605	0.0521468
cor1476	MT1M	BNIPL	-0.35006	1.5876e-05
cor1477	MT1M	BOAT	0.145682	0.0803946
cor1478	MT1M	BOC	-0.181167	0.0292033
cor1479	MT1M	BOK	-0.00886618	0.915709
cor1480	MT1M	BOLA1	-0.32117	8.18914e-05
cor1481	MT1M	BOLA2	0.435988	4.22184e-08
cor1482	MT1M	BOLA3	-0.285975	0.000488655
cor1483	MT1M	BOLL	0.116752	0.161964
cor1484	MT1M	BOP1	0.547798	9.97664e-13
cor1485	MT1M	BP75	-0.338472	3.12647e-05
cor1486	MT1M	BPESC1	-0.0609699	0.466309
cor1487	MT1M	BPGM	-0.0180258	0.829613
cor1488	MT1M	BPHL	-0.255655	0.00191187
cor1489	MT1M	BPI	-0.0784668	0.348175
cor1490	MT1M	BPIL1	0.0527432	0.52866
cor1491	MT1M	BPIL2	0.0548014	0.512676
cor1492	MT1M	BPIL3	0.112861	0.176507
cor1493	MT1M	BPNT1	-0.20333	0.0141706
cor1494	MT1M	BPTF	-0.0775755	0.353695
cor1495	MT1M	BPY2	-0.147448	0.0767551
cor1496	MT1M	BPY2B	-0.0761518	0.362625
cor1497	MT1M	BRAF	-0.0479321	0.566975
cor1498	MT1M	BRAP	-0.0640136	0.444308
cor1499	MT1M	BRCA1	-0.293075	0.000346986
cor1500	MT1M	BRCA2	0.050906	0.543136
cor1501	MT1M	BRCC3	0.166667	0.045113
cor1502	MT1M	BRD1	0.0624933	0.455223
cor1503	MT1M	BRD2	0.0236138	0.778
cor1504	MT1M	BRD3	-0.323567	7.19102e-05
cor1505	MT1M	BRD4	0.327832	5.69101e-05
cor1506	MT1M	BRD7	-0.419799	1.47069e-07
cor1507	MT1M	BRD8	-0.536774	3.41513e-12
cor1508	MT1M	BRD9	-0.178824	0.0313922
cor1509	MT1M	BRDG1	0.139868	0.0933627
cor1510	MT1M	BRDT	0.0769035	0.357893
cor1511	MT1M	BRE	-0.286455	0.000477601
cor1512	MT1M	BRF1	-0.0377764	0.651909
cor1513	MT1M	BRF2	-0.45127	1.2224e-08
cor1514	MT1M	BRI3	-0.108654	0.193292
cor1515	MT1M	BRI3BP	0.153088	0.0660153
cor1516	MT1M	BRIP1	-0.141073	0.0905478
cor1517	MT1M	BRMS1	0.52823	8.59953e-12
cor1518	MT1M	BRMS1L	-0.0853197	0.30756
cor1519	MT1M	BRP44	-0.453419	1.02182e-08
cor1520	MT1M	BRP44L	-0.52912	7.81985e-12
cor1521	MT1M	BRPF1	0.207692	0.0121865
cor1522	MT1M	BRPF3	0.348563	1.73549e-05
cor1523	MT1M	BRS3	-0.0418836	0.616935
cor1524	MT1M	BRSK1	-0.267241	0.00115623
cor1525	MT1M	BRSK2	0.157297	0.0588262
cor1526	MT1M	BRUNOL4	0.0476971	0.568879
cor1527	MT1M	BRUNOL5	0.0727076	0.384799
cor1528	MT1M	BRUNOL6	-0.204026	0.0138363
cor1529	MT1M	BRWD1	-0.254533	0.0020049
cor1530	MT1M	BRWD2	-0.0397825	0.634725
cor1531	MT1M	BRWD3	0.133855	0.10847
cor1532	MT1M	BSCL2	0.0757649	0.365075
cor1533	MT1M	BSDC1	0.410574	2.91011e-07
cor1534	MT1M	BSG	-0.328829	5.38541e-05
cor1535	MT1M	BSN	-0.250603	0.0023641
cor1536	MT1M	BSND	-0.0728538	0.383841
cor1537	MT1M	BST1	0.0514626	0.538729
cor1538	MT1M	BST2	0.490807	3.67566e-10
cor1539	MT1M	BTAF1	-0.083593	0.317489
cor1540	MT1M	BTBD1	-0.225669	0.00634905
cor1541	MT1M	BTBD10	0.00696126	0.933772
cor1542	MT1M	BTBD11	0.0870545	0.297792
cor1543	MT1M	BTBD12	0.254108	0.0020412
cor1544	MT1M	BTBD14A	0.617073	1.39771e-16
cor1545	MT1M	BTBD14B	0.0281131	0.737125
cor1546	MT1M	BTBD15	-0.233788	0.00465273
cor1547	MT1M	BTBD16	0.0574998	0.492105
cor1548	MT1M	BTBD17	0.015017	0.857723
cor1549	MT1M	BTBD3	0.147863	0.075921
cor1550	MT1M	BTBD6	0.041792	0.617705
cor1551	MT1M	BTBD7	-0.0768931	0.357958
cor1552	MT1M	BTBD8	-0.0274187	0.743389
cor1553	MT1M	BTBD9	-0.174675	0.0356107
cor1554	MT1M	BTC	-0.0504171	0.54702
cor1555	MT1M	BTD	-0.313682	0.000122049
cor1556	MT1M	BTF3	-0.0501537	0.549119
cor1557	MT1M	BTF3L4	0.0330462	0.693144
cor1558	MT1M	BTG1	0.155424	0.0619418
cor1559	MT1M	BTG2	0.761101	1.13701e-28
cor1560	MT1M	BTG3	0.350534	1.54331e-05
cor1561	MT1M	BTG4	0.0277616	0.740293
cor1562	MT1M	BTK	0.625869	3.85753e-17
cor1563	MT1M	BTLA	-0.2323	0.00492929
cor1564	MT1M	BTN1A1	-0.04585	0.583955
cor1565	MT1M	BTN2A1	0.0955332	0.253026
cor1566	MT1M	BTN2A2	-0.0350849	0.675252
cor1567	MT1M	BTN2A3	-0.0310431	0.710889
cor1568	MT1M	BTN3A1	-0.0843794	0.312941
cor1569	MT1M	BTN3A2	0.213979	0.00975606
cor1570	MT1M	BTN3A3	0.124724	0.134989
cor1571	MT1M	BTNL2	0.185918	0.0251602
cor1572	MT1M	BTNL3	0.00152705	0.985456
cor1573	MT1M	BTNL8	0.0323957	0.698888
cor1574	MT1M	BTNL9	-0.00053205	0.994932
cor1575	MT1M	BTRC	-0.324298	6.91001e-05
cor1576	MT1M	BUB1	-0.246977	0.00274627
cor1577	MT1M	BUB1B	0.0566174	0.498783
cor1578	MT1M	BUB3	0.0670433	0.423003
cor1579	MT1M	BUD13	-0.175331	0.0349131
cor1580	MT1M	BUD31	-0.199898	0.0159247
cor1581	MT1M	BVES	-0.0672724	0.421416
cor1582	MT1M	BXDC1	0.331748	4.57673e-05
cor1583	MT1M	BXDC2	0.0547863	0.512792
cor1584	MT1M	BXDC5	-0.0619311	0.459297
cor1585	MT1M	BYSL	0.564711	1.38079e-13
cor1586	MT1M	BZRAP1	-0.486354	5.57924e-10
cor1587	MT1M	BZRPL1	0.0869581	0.298329
cor1588	MT1M	BZW1	0.398379	6.95564e-07
cor1589	MT1M	BZW2	-0.272156	0.000927771
cor1590	MT1M	C10ORF10	0.218488	0.00828694
cor1591	MT1M	C10ORF104	-0.464737	3.89418e-09
cor1592	MT1M	C10ORF107	-0.0829558	0.321205
cor1593	MT1M	C10ORF108	0.28055	0.000630969
cor1594	MT1M	C10ORF109	-0.107567	0.197813
cor1595	MT1M	C10ORF11	0.512644	4.34374e-11
cor1596	MT1M	C10ORF110	-0.611398	3.13997e-16
cor1597	MT1M	C10ORF111	-0.209321	0.0115105
cor1598	MT1M	C10ORF113	0.0662317	0.428651
cor1599	MT1M	C10ORF114	-0.0927655	0.267097
cor1600	MT1M	C10ORF115	0.109197	0.191065
cor1601	MT1M	C10ORF116	0.0217347	0.79526
cor1602	MT1M	C10ORF118	0.0713257	0.393921
cor1603	MT1M	C10ORF119	0.373609	3.68067e-06
cor1604	MT1M	C10ORF12	-0.0410985	0.623557
cor1605	MT1M	C10ORF120	0.116718	0.162087
cor1606	MT1M	C10ORF122	0.145927	0.0798818
cor1607	MT1M	C10ORF125	0.557091	3.41283e-13
cor1608	MT1M	C10ORF128	0.0909757	0.276476
cor1609	MT1M	C10ORF129	0.0577463	0.490247
cor1610	MT1M	C10ORF132	0.154844	0.0629339
cor1611	MT1M	C10ORF136	-0.00133054	0.987328
cor1612	MT1M	C10ORF137	-0.353441	1.29613e-05
cor1613	MT1M	C10ORF141	0.330473	4.9148e-05
cor1614	MT1M	C10ORF18	-0.020248	0.808987
cor1615	MT1M	C10ORF2	0.223788	0.00681301
cor1616	MT1M	C10ORF21	-0.0505485	0.545975
cor1617	MT1M	C10ORF25	0.0598523	0.474535
cor1618	MT1M	C10ORF26	0.568653	8.56789e-14
cor1619	MT1M	C10ORF27	-0.0726604	0.385108
cor1620	MT1M	C10ORF28	0.000876754	0.991649
cor1621	MT1M	C10ORF30	0.0354886	0.67173
cor1622	MT1M	C10ORF31	-0.03878	0.643289
cor1623	MT1M	C10ORF32	-0.353947	1.25719e-05
cor1624	MT1M	C10ORF33	-0.533318	4.97729e-12
cor1625	MT1M	C10ORF35	-0.554188	4.78829e-13
cor1626	MT1M	C10ORF37	-0.0800607	0.33844
cor1627	MT1M	C10ORF39	-0.208425	0.0118785
cor1628	MT1M	C10ORF4	-0.106171	0.203731
cor1629	MT1M	C10ORF41	0.298487	0.000265685
cor1630	MT1M	C10ORF46	0.135924	0.103071
cor1631	MT1M	C10ORF47	0.250923	0.00233287
cor1632	MT1M	C10ORF49	-0.0773936	0.354828
cor1633	MT1M	C10ORF51	0.0763089	0.361633
cor1634	MT1M	C10ORF53	0.127587	0.126188
cor1635	MT1M	C10ORF54	0.307814	0.000165645
cor1636	MT1M	C10ORF55	-0.0563488	0.500825
cor1637	MT1M	C10ORF57	-0.381854	2.1459e-06
cor1638	MT1M	C10ORF58	0.0689474	0.409922
cor1639	MT1M	C10ORF59	-0.241303	0.00345719
cor1640	MT1M	C10ORF6	-0.399085	6.61957e-07
cor1641	MT1M	C10ORF61	0.165539	0.0466067
cor1642	MT1M	C10ORF62	-0.0110573	0.894985
cor1643	MT1M	C10ORF63	0.0943819	0.258816
cor1644	MT1M	C10ORF64	-0.0366875	0.661314
cor1645	MT1M	C10ORF65	-0.198681	0.0165901
cor1646	MT1M	C10ORF67	-0.308958	0.000156148
cor1647	MT1M	C10ORF68	-0.0192268	0.818451
cor1648	MT1M	C10ORF71	-0.76764	2.02087e-29
cor1649	MT1M	C10ORF72	-0.067973	0.416585
cor1650	MT1M	C10ORF73	-0.0884574	0.290044
cor1651	MT1M	C10ORF76	-0.48833	4.63948e-10
cor1652	MT1M	C10ORF78	-0.334975	3.81606e-05
cor1653	MT1M	C10ORF79	0.0504318	0.546903
cor1654	MT1M	C10ORF81	-0.00622722	0.940742
cor1655	MT1M	C10ORF82	0.120649	0.148314
cor1656	MT1M	C10ORF84	-0.232159	0.00495614
cor1657	MT1M	C10ORF85	-0.0148027	0.859732
cor1658	MT1M	C10ORF88	0.00471983	0.955069
cor1659	MT1M	C10ORF90	0.0540923	0.518154
cor1660	MT1M	C10ORF91	-0.11114	0.183238
cor1661	MT1M	C10ORF92	-0.0108786	0.896673
cor1662	MT1M	C10ORF93	-0.0130443	0.876253
cor1663	MT1M	C10ORF95	-0.00866266	0.917637
cor1664	MT1M	C10ORF96	-0.0160085	0.848438
cor1665	MT1M	C10ORF97	-0.547975	9.77838e-13
cor1666	MT1M	C10ORF99	0.0716956	0.391467
cor1667	MT1M	C11ORF1	-0.515467	3.25906e-11
cor1668	MT1M	C11ORF10	-0.0449416	0.591436
cor1669	MT1M	C11ORF16	-0.0832726	0.319354
cor1670	MT1M	C11ORF17	-0.455376	8.66958e-09
cor1671	MT1M	C11ORF2	-0.198331	0.0167864
cor1672	MT1M	C11ORF24	0.0485434	0.562034
cor1673	MT1M	C11ORF30	-0.0230864	0.782834
cor1674	MT1M	C11ORF31	-0.270556	0.000997143
cor1675	MT1M	C11ORF34	-0.0295663	0.724073
cor1676	MT1M	C11ORF35	-0.00787941	0.925061
cor1677	MT1M	C11ORF36	-0.069204	0.408177
cor1678	MT1M	C11ORF37	0.00991522	0.905779
cor1679	MT1M	C11ORF38	0.330836	4.81629e-05
cor1680	MT1M	C11ORF39	-0.212621	0.0102415
cor1681	MT1M	C11ORF40	-0.0115317	0.890507
cor1682	MT1M	C11ORF41	-0.169915	0.0410305
cor1683	MT1M	C11ORF42	0.187814	0.0236866
cor1684	MT1M	C11ORF44	0.137874	0.0981764
cor1685	MT1M	C11ORF45	-0.412489	2.52994e-07
cor1686	MT1M	C11ORF46	-0.411872	2.64691e-07
cor1687	MT1M	C11ORF47	-0.0647068	0.43938
cor1688	MT1M	C11ORF48	0.368459	5.1175e-06
cor1689	MT1M	C11ORF49	0.0582287	0.486624
cor1690	MT1M	C11ORF51	-0.232993	0.00479864
cor1691	MT1M	C11ORF52	0.462158	4.86634e-09
cor1692	MT1M	C11ORF53	-0.123702	0.138241
cor1693	MT1M	C11ORF54	-0.324299	6.90976e-05
cor1694	MT1M	C11ORF55	0.0336927	0.687451
cor1695	MT1M	C11ORF57	-0.00937063	0.910932
cor1696	MT1M	C11ORF58	0.00554742	0.947201
cor1697	MT1M	C11ORF59	-0.153962	0.0644654
cor1698	MT1M	C11ORF60	-0.459887	5.91304e-09
cor1699	MT1M	C11ORF61	-0.0151319	0.856646
cor1700	MT1M	C11ORF63	0.15303	0.0661192
cor1701	MT1M	C11ORF65	-0.277632	0.000722454
cor1702	MT1M	C11ORF66	-0.100293	0.230036
cor1703	MT1M	C11ORF67	0.241691	0.00340375
cor1704	MT1M	C11ORF68	-0.301724	0.000225911
cor1705	MT1M	C11ORF70	0.182676	0.0278631
cor1706	MT1M	C11ORF71	-0.40026	6.09454e-07
cor1707	MT1M	C11ORF72	0.127655	0.125983
cor1708	MT1M	C11ORF73	-0.128833	0.122499
cor1709	MT1M	C11ORF74	-0.611241	3.21037e-16
cor1710	MT1M	C11ORF75	0.339436	2.95811e-05
cor1711	MT1M	C11ORF76	0.0278307	0.73967
cor1712	MT1M	C11ORF77	-0.00389757	0.96289
cor1713	MT1M	C11ORF80	-0.127778	0.125616
cor1714	MT1M	C11ORF82	0.25353	0.00209156
cor1715	MT1M	C11ORF84	0.162531	0.050796
cor1716	MT1M	C11ORF85	0.0846739	0.311249
cor1717	MT1M	C11ORF87	0.208708	0.0117613
cor1718	MT1M	C11ORF88	0.0193341	0.817454
cor1719	MT1M	C11ORF9	-0.107359	0.198686
cor1720	MT1M	C12ORF10	0.127633	0.12605
cor1721	MT1M	C12ORF11	0.0997492	0.232586
cor1722	MT1M	C12ORF12	0.15745	0.0585772
cor1723	MT1M	C12ORF23	-0.0754603	0.367012
cor1724	MT1M	C12ORF24	-0.00206436	0.98034
cor1725	MT1M	C12ORF26	-0.482461	7.99679e-10
cor1726	MT1M	C12ORF28	0.025078	0.764626
cor1727	MT1M	C12ORF29	0.189005	0.0227994
cor1728	MT1M	C12ORF30	-0.236167	0.00423937
cor1729	MT1M	C12ORF31	0.0967099	0.2472
cor1730	MT1M	C12ORF32	0.0738764	0.377183
cor1731	MT1M	C12ORF34	0.241774	0.00339251
cor1732	MT1M	C12ORF35	-0.0523298	0.5319
cor1733	MT1M	C12ORF36	0.167982	0.0434204
cor1734	MT1M	C12ORF37	0.015158	0.856401
cor1735	MT1M	C12ORF39	-0.494753	2.52681e-10
cor1736	MT1M	C12ORF4	-0.247763	0.00265904
cor1737	MT1M	C12ORF40	0.131341	0.115328
cor1738	MT1M	C12ORF41	-0.201848	0.014906
cor1739	MT1M	C12ORF42	0.0130091	0.876584
cor1740	MT1M	C12ORF43	0.342124	2.53257e-05
cor1741	MT1M	C12ORF44	0.551541	6.50233e-13
cor1742	MT1M	C12ORF45	0.367471	5.44815e-06
cor1743	MT1M	C12ORF47	-0.645802	1.78416e-18
cor1744	MT1M	C12ORF48	0.078286	0.34929
cor1745	MT1M	C12ORF49	0.455077	8.8908e-09
cor1746	MT1M	C12ORF5	0.341893	2.56669e-05
cor1747	MT1M	C12ORF50	0.057206	0.494323
cor1748	MT1M	C12ORF52	-0.334472	3.92622e-05
cor1749	MT1M	C12ORF53	0.181695	0.028728
cor1750	MT1M	C12ORF54	0.0873945	0.295902
cor1751	MT1M	C12ORF56	-0.0187442	0.822932
cor1752	MT1M	C12ORF57	-0.371123	4.31845e-06
cor1753	MT1M	C12ORF59	0.166005	0.0459849
cor1754	MT1M	C12ORF60	-0.227942	0.00582592
cor1755	MT1M	C12ORF61	0.122864	0.140951
cor1756	MT1M	C12ORF62	-0.43924	3.25959e-08
cor1757	MT1M	C12ORF64	-0.0376764	0.652771
cor1758	MT1M	C12ORF65	-0.271371	0.00096122
cor1759	MT1M	C12ORF66	0.0855983	0.305977
cor1760	MT1M	C12ORF67	-0.0671107	0.422536
cor1761	MT1M	C12ORF69	0.0138118	0.869035
cor1762	MT1M	C12ORF71	0.0602214	0.471809
cor1763	MT1M	C12ORF72	-0.000733376	0.993015
cor1764	MT1M	C12ORF8	0.0418584	0.617146
cor1765	MT1M	C13ORF1	-0.37234	3.99409e-06
cor1766	MT1M	C13ORF15	0.546144	1.20341e-12
cor1767	MT1M	C13ORF16	0.104786	0.209725
cor1768	MT1M	C13ORF18	0.138652	0.0962758
cor1769	MT1M	C13ORF23	0.111544	0.181643
cor1770	MT1M	C13ORF25	0.352616	1.36219e-05
cor1771	MT1M	C13ORF26	-0.0395934	0.636337
cor1772	MT1M	C13ORF27	0.0224269	0.78889
cor1773	MT1M	C13ORF28	-0.0106222	0.899095
cor1774	MT1M	C13ORF3	-0.15382	0.0647155
cor1775	MT1M	C13ORF30	-0.0394224	0.637796
cor1776	MT1M	C13ORF31	0.0397498	0.635003
cor1777	MT1M	C13ORF33	0.595824	2.6689e-15
cor1778	MT1M	C13ORF34	0.350609	1.53644e-05
cor1779	MT1M	C13ORF35	0.0954015	0.253683
cor1780	MT1M	C13ORF39	0.065713	0.432284
cor1781	MT1M	C13ORF7	-0.233836	0.00464405
cor1782	MT1M	C14ORF1	-0.0245088	0.769816
cor1783	MT1M	C14ORF100	-0.00459217	0.956283
cor1784	MT1M	C14ORF101	0.00338364	0.967781
cor1785	MT1M	C14ORF102	-0.338926	3.04616e-05
cor1786	MT1M	C14ORF104	0.0264028	0.752583
cor1787	MT1M	C14ORF105	-0.0208741	0.803199
cor1788	MT1M	C14ORF106	-0.436708	3.98776e-08
cor1789	MT1M	C14ORF108	-0.253781	0.00206954
cor1790	MT1M	C14ORF11	-0.184645	0.0261935
cor1791	MT1M	C14ORF112	-0.124672	0.135152
cor1792	MT1M	C14ORF115	0.00115439	0.989005
cor1793	MT1M	C14ORF118	0.0725955	0.385534
cor1794	MT1M	C14ORF119	-0.0842907	0.313452
cor1795	MT1M	C14ORF121	0.016628	0.842647
cor1796	MT1M	C14ORF124	0.208384	0.0118952
cor1797	MT1M	C14ORF125	-0.10265	0.219215
cor1798	MT1M	C14ORF126	-0.0533388	0.524008
cor1799	MT1M	C14ORF128	-0.0979421	0.241201
cor1800	MT1M	C14ORF129	-0.0967839	0.246837
cor1801	MT1M	C14ORF131	-0.440123	3.03709e-08
cor1802	MT1M	C14ORF132	-0.666925	5.30298e-20
cor1803	MT1M	C14ORF133	-0.473755	1.76001e-09
cor1804	MT1M	C14ORF135	-0.623622	5.37998e-17
cor1805	MT1M	C14ORF138	-0.00158879	0.984868
cor1806	MT1M	C14ORF139	0.527825	8.97827e-12
cor1807	MT1M	C14ORF142	-0.220528	0.00768912
cor1808	MT1M	C14ORF143	-0.0373832	0.655298
cor1809	MT1M	C14ORF144	-0.0148308	0.859468
cor1810	MT1M	C14ORF145	0.239818	0.00366886
cor1811	MT1M	C14ORF147	0.601134	1.30352e-15
cor1812	MT1M	C14ORF148	0.085117	0.308715
cor1813	MT1M	C14ORF149	0.269427	0.00104889
cor1814	MT1M	C14ORF151	0.20485	0.0134497
cor1815	MT1M	C14ORF153	0.196693	0.0177298
cor1816	MT1M	C14ORF156	-0.0230398	0.783262
cor1817	MT1M	C14ORF159	-0.578456	2.54302e-14
cor1818	MT1M	C14ORF162	0.0373838	0.655294
cor1819	MT1M	C14ORF165	0.0443829	0.596059
cor1820	MT1M	C14ORF166	-0.136445	0.101745
cor1821	MT1M	C14ORF166B	0.00130419	0.987579
cor1822	MT1M	C14ORF169	-0.0551242	0.510192
cor1823	MT1M	C14ORF172	0.313386	0.000123966
cor1824	MT1M	C14ORF173	0.0486224	0.561397
cor1825	MT1M	C14ORF177	0.185771	0.0252779
cor1826	MT1M	C14ORF178	0.00848778	0.919294
cor1827	MT1M	C14ORF179	-0.623516	5.46508e-17
cor1828	MT1M	C14ORF180	-0.368374	5.14537e-06
cor1829	MT1M	C14ORF181	0.0578618	0.489378
cor1830	MT1M	C14ORF19	-0.266572	0.001191
cor1831	MT1M	C14ORF2	-0.396316	8.03287e-07
cor1832	MT1M	C14ORF21	0.0393532	0.638386
cor1833	MT1M	C14ORF23	-0.114332	0.170899
cor1834	MT1M	C14ORF28	-0.535624	3.87319e-12
cor1835	MT1M	C14ORF32	0.233107	0.00477757
cor1836	MT1M	C14ORF37	0.0820892	0.326303
cor1837	MT1M	C14ORF39	0.0122289	0.883932
cor1838	MT1M	C14ORF4	0.186163	0.0249659
cor1839	MT1M	C14ORF43	-0.309522	0.000151655
cor1840	MT1M	C14ORF45	-0.409126	3.23318e-07
cor1841	MT1M	C14ORF48	0.0637056	0.446507
cor1842	MT1M	C14ORF49	0.0573434	0.493285
cor1843	MT1M	C14ORF50	-0.0289738	0.729385
cor1844	MT1M	C14ORF68	0.136904	0.100586
cor1845	MT1M	C14ORF70	0.131352	0.115297
cor1846	MT1M	C14ORF72	-0.0303295	0.717249
cor1847	MT1M	C14ORF73	-0.0610381	0.465809
cor1848	MT1M	C14ORF78	0.167529	0.0439975
cor1849	MT1M	C14ORF79	-0.133983	0.10813
cor1850	MT1M	C14ORF80	0.250799	0.00234497
cor1851	MT1M	C14ORF82	-0.0160027	0.848492
cor1852	MT1M	C14ORF85	0.115281	0.167354
cor1853	MT1M	C14ORF93	-0.37623	3.10547e-06
cor1854	MT1M	C14ORF94	-0.209397	0.0114802
cor1855	MT1M	C15ORF15	-0.306324	0.000178822
cor1856	MT1M	C15ORF17	0.33128	4.69811e-05
cor1857	MT1M	C15ORF2	0.0858006	0.304832
cor1858	MT1M	C15ORF20	-0.109112	0.191412
cor1859	MT1M	C15ORF21	-0.0548279	0.512472
cor1860	MT1M	C15ORF23	-0.0894511	0.284638
cor1861	MT1M	C15ORF24	0.43177	5.88103e-08
cor1862	MT1M	C15ORF26	-0.0344411	0.680883
cor1863	MT1M	C15ORF27	0.237373	0.00404255
cor1864	MT1M	C15ORF28	-0.0348411	0.677383
cor1865	MT1M	C15ORF29	-0.152292	0.0674528
cor1866	MT1M	C15ORF32	0.0825623	0.323513
cor1867	MT1M	C15ORF33	-0.0555447	0.506965
cor1868	MT1M	C15ORF37	-0.175263	0.0349854
cor1869	MT1M	C15ORF38	-0.263106	0.00138713
cor1870	MT1M	C15ORF39	0.00908529	0.913633
cor1871	MT1M	C15ORF40	-0.358881	9.30706e-06
cor1872	MT1M	C15ORF41	-0.0568261	0.497199
cor1873	MT1M	C15ORF42	-0.0462985	0.580278
cor1874	MT1M	C15ORF43	0.0282028	0.736317
cor1875	MT1M	C15ORF44	-0.145649	0.0804644
cor1876	MT1M	C15ORF48	0.142646	0.0869725
cor1877	MT1M	C15ORF5	-0.154747	0.0630995
cor1878	MT1M	C15ORF51	0.0618119	0.460163
cor1879	MT1M	C15ORF52	-0.373879	3.61705e-06
cor1880	MT1M	C15ORF53	0.0726145	0.385409
cor1881	MT1M	C15ORF54	0.0661773	0.429031
cor1882	MT1M	C15ORF55	0.0613705	0.463379
cor1883	MT1M	C15ORF56	-0.142393	0.0875412
cor1884	MT1M	C15ORF57	-0.237095	0.00408719
cor1885	MT1M	C15ORF58	-0.423353	1.1245e-07
cor1886	MT1M	C15ORF59	0.254777	0.00198433
cor1887	MT1M	C15ORF60	0.0825101	0.323821
cor1888	MT1M	C16ORF13	-0.303749	0.000203914
cor1889	MT1M	C16ORF14	-0.184892	0.0259904
cor1890	MT1M	C16ORF3	0.146866	0.0779403
cor1891	MT1M	C16ORF30	0.533166	5.0602e-12
cor1892	MT1M	C16ORF33	0.0187129	0.823222
cor1893	MT1M	C16ORF35	0.381968	2.12972e-06
cor1894	MT1M	C16ORF42	-0.0930918	0.265411
cor1895	MT1M	C16ORF45	-0.151145	0.0695673
cor1896	MT1M	C16ORF46	0.0922994	0.269519
cor1897	MT1M	C16ORF47	-0.0848076	0.310483
cor1898	MT1M	C16ORF48	0.0480102	0.566342
cor1899	MT1M	C16ORF5	-0.135084	0.105236
cor1900	MT1M	C16ORF50	0.0914751	0.273837
cor1901	MT1M	C16ORF52	0.0473795	0.571459
cor1902	MT1M	C16ORF53	-0.221686	0.00736714
cor1903	MT1M	C16ORF54	-0.11206	0.179619
cor1904	MT1M	C16ORF55	-0.00207787	0.980211
cor1905	MT1M	C16ORF56	0.236664	0.00415722
cor1906	MT1M	C16ORF57	0.280904	0.000620637
cor1907	MT1M	C16ORF58	0.154643	0.0632799
cor1908	MT1M	C16ORF59	0.200099	0.015817
cor1909	MT1M	C16ORF61	-0.128201	0.124358
cor1910	MT1M	C16ORF62	-0.124158	0.13678
cor1911	MT1M	C16ORF63	-0.390434	1.20474e-06
cor1912	MT1M	C16ORF65	0.0485986	0.561589
cor1913	MT1M	C16ORF68	0.174806	0.0354705
cor1914	MT1M	C16ORF69	-0.0564569	0.500003
cor1915	MT1M	C16ORF7	0.0620797	0.458218
cor1916	MT1M	C16ORF70	-0.153229	0.0657628
cor1917	MT1M	C16ORF71	0.0432803	0.605229
cor1918	MT1M	C16ORF72	0.277986	0.000710731
cor1919	MT1M	C16ORF73	-0.0741466	0.375436
cor1920	MT1M	C16ORF74	-0.0411706	0.622948
cor1921	MT1M	C16ORF75	-0.334305	3.96337e-05
cor1922	MT1M	C16ORF78	0.0316627	0.705383
cor1923	MT1M	C16ORF79	-0.429278	7.13814e-08
cor1924	MT1M	C16ORF80	-0.437767	3.66598e-08
cor1925	MT1M	C16ORF82	-0.149142	0.0733916
cor1926	MT1M	C16ORF84	0.196482	0.017855
cor1927	MT1M	C16ORF85	0.0612496	0.464262
cor1928	MT1M	C16ORF86	-0.21197	0.0104816
cor1929	MT1M	C16ORF87	-0.350881	1.51166e-05
cor1930	MT1M	C16ORF89	0.138068	0.0976983
cor1931	MT1M	C16ORF90	0.235936	0.00427796
cor1932	MT1M	C17ORF28	-0.240392	0.00358563
cor1933	MT1M	C17ORF37	-0.0748993	0.370595
cor1934	MT1M	C17ORF38	-0.0441335	0.598128
cor1935	MT1M	C17ORF39	-0.249112	0.00251505
cor1936	MT1M	C17ORF41	0.0208017	0.803868
cor1937	MT1M	C17ORF42	-0.047396	0.571324
cor1938	MT1M	C17ORF44	-0.392789	1.02522e-06
cor1939	MT1M	C17ORF45	-0.0501557	0.549103
cor1940	MT1M	C17ORF46	-0.0460857	0.582021
cor1941	MT1M	C17ORF47	0.00935789	0.911052
cor1942	MT1M	C17ORF48	-0.0752446	0.368387
cor1943	MT1M	C17ORF49	0.158708	0.0565639
cor1944	MT1M	C17ORF50	-0.0723319	0.387266
cor1945	MT1M	C17ORF51	0.0961355	0.250032
cor1946	MT1M	C17ORF53	0.400993	5.78739e-07
cor1947	MT1M	C17ORF54	0.0200007	0.811277
cor1948	MT1M	C17ORF55	0.0665461	0.426458
cor1949	MT1M	C17ORF56	0.02952	0.724487
cor1950	MT1M	C17ORF57	0.0220147	0.792682
cor1951	MT1M	C17ORF58	0.563639	1.57057e-13
cor1952	MT1M	C17ORF59	-0.154336	0.0638117
cor1953	MT1M	C17ORF60	0.455846	8.33312e-09
cor1954	MT1M	C17ORF61	-0.529682	7.36414e-12
cor1955	MT1M	C17ORF62	0.596959	2.29225e-15
cor1956	MT1M	C17ORF63	0.362926	7.24637e-06
cor1957	MT1M	C17ORF64	0.137771	0.0984288
cor1958	MT1M	C17ORF65	-0.0494296	0.554909
cor1959	MT1M	C17ORF66	0.0788555	0.345785
cor1960	MT1M	C17ORF67	0.0215043	0.797384
cor1961	MT1M	C17ORF68	-0.00345321	0.967119
cor1962	MT1M	C17ORF69	-0.3376	3.28652e-05
cor1963	MT1M	C17ORF70	0.550067	7.70116e-13
cor1964	MT1M	C17ORF71	-0.227976	0.00581823
cor1965	MT1M	C17ORF73	0.015776	0.850613
cor1966	MT1M	C17ORF74	-0.136882	0.100641
cor1967	MT1M	C17ORF75	-0.374808	3.4061e-06
cor1968	MT1M	C17ORF76	-0.0615985	0.461716
cor1969	MT1M	C17ORF77	0.0139942	0.867321
cor1970	MT1M	C17ORF78	-0.0773137	0.355327
cor1971	MT1M	C17ORF79	-0.151499	0.06891
cor1972	MT1M	C17ORF80	-0.372468	3.9613e-06
cor1973	MT1M	C17ORF81	-0.243026	0.00322553
cor1974	MT1M	C17ORF82	0.0548506	0.512297
cor1975	MT1M	C17ORF85	-0.471834	2.08847e-09
cor1976	MT1M	C17ORF87	0.454098	9.65277e-09
cor1977	MT1M	C17ORF90	-0.47871	1.12646e-09
cor1978	MT1M	C17ORF91	0.526414	1.04304e-11
cor1979	MT1M	C17ORF92	0.133336	0.10986
cor1980	MT1M	C17ORF95	-0.132196	0.112957
cor1981	MT1M	C17ORF97	-0.137087	0.100129
cor1982	MT1M	C18ORF1	-0.311604	0.000136087
cor1983	MT1M	C18ORF10	-0.386046	1.62178e-06
cor1984	MT1M	C18ORF16	-0.157305	0.0588121
cor1985	MT1M	C18ORF19	-0.0823689	0.324652
cor1986	MT1M	C18ORF2	-0.147886	0.0758747
cor1987	MT1M	C18ORF20	0.125073	0.133891
cor1988	MT1M	C18ORF21	-0.275484	0.000797397
cor1989	MT1M	C18ORF22	-0.34877	1.71428e-05
cor1990	MT1M	C18ORF24	0.0917416	0.272436
cor1991	MT1M	C18ORF25	-0.16279	0.0504227
cor1992	MT1M	C18ORF26	-0.224162	0.00671847
cor1993	MT1M	C18ORF32	-0.158465	0.0569484
cor1994	MT1M	C18ORF34	-0.229185	0.00555638
cor1995	MT1M	C18ORF45	0.0306564	0.714333
cor1996	MT1M	C18ORF51	-0.460864	5.43847e-09
cor1997	MT1M	C18ORF54	0.0333333	0.690614
cor1998	MT1M	C18ORF55	-0.401189	5.70781e-07
[truncated: 35,847 more rows]
